# Supplementary material for: 2-Amino-4,6-dimethyl­pyrimidine–anthranilic acid (1/1)
Source: Acta Crystallogr Sect E Struct Rep Online. 2010 Feb 3;66(Pt 3):o516. doi: 10.1107/S1600536810003661 (PMC2983637; doi:10.1107/S1600536810003661)
Supplement: Supplementary file 2 [file e-66-0o516-Isup2.hkl]

#
# h,k,l, Fc-squared, Fo-squared, sigma(Fo-squared) and status flag
#
data_I
_shelx_title ' AMPY2ABA                 R =  New: P-1'
_shelx_refln_list_code          4
_shelx_F_calc_maximum      161.58
_exptl_crystal_F_000       276.00
_reflns_d_resolution_high  0.6838
 
loop_
 _symmetry_equiv_pos_as_xyz
 'x, y, z'
 '-x, -y, -z'
 
_cell_length_a     7.1922
_cell_length_b     7.4269
_cell_length_c    13.0675
_cell_angle_alpha  77.583
_cell_angle_beta   78.990
_cell_angle_gamma  82.473
 
_shelx_F_squared_multiplier     1.000
 
loop_
 _refln_index_h
 _refln_index_k
 _refln_index_l
 _refln_F_squared_calc
 _refln_F_squared_meas
 _refln_F_squared_sigma
 _refln_observed_status
   1   0   0     2801.32     2925.81     34.53 o
   2   0   0      579.87      592.26      6.09 o
   3   0   0     1714.28     1883.84     19.12 o
   4   0   0      161.21      176.13      2.04 o
   5   0   0       53.14       60.33      0.65 o
   6   0   0       29.07       28.06      0.47 o
   7   0   0       24.57       19.23      0.52 o
   8   0   0        4.15        3.74      0.33 o
   9   0   0        4.36        3.41      0.45 o
  10   0   0       21.74       29.62      1.40 o
 -10   1   0       19.70       21.53      1.25 o
  -9   1   0        7.32        7.43      0.69 o
  -8   1   0       29.59       28.43      1.22 o
  -7   1   0        4.65        5.12      0.31 o
  -6   1   0        0.00       -0.06      0.13 o
  -5   1   0        9.37       10.25      0.27 o
  -4   1   0        1.67        1.58      0.11 o
  -3   1   0      157.68      165.35      1.60 o
  -2   1   0      409.66      432.63      4.06 o
  -1   1   0       21.34       19.96      0.29 o
   0   1   0     2153.30     2191.40     22.66 o
   1   1   0      617.83      644.51      7.40 o
   2   1   0       14.68       11.56      0.19 o
   3   1   0        0.07        0.07      0.05 o
   4   1   0       44.37       51.31      0.59 o
   5   1   0       61.94       64.71      0.75 o
   6   1   0        0.61        0.75      0.12 o
   7   1   0        6.93        5.35      0.32 o
   8   1   0       19.47       18.10      1.07 o
   9   1   0        4.60        5.42      0.52 o
  10   1   0        3.55        2.65      0.54 o
  -9   2   0       15.05       19.45      0.83 o
  -8   2   0       34.41       33.16      1.04 o
  -7   2   0       34.39       28.50      0.93 o
  -6   2   0       96.37       80.91      1.31 o
  -5   2   0        9.73        9.01      0.35 o
  -4   2   0        5.60       10.45      0.30 o
  -3   2   0      253.05      262.79      2.48 o
  -2   2   0      687.09      777.55      6.84 o
  -1   2   0       62.13       65.72      0.61 o
   0   2   0     3767.33     3886.47     31.76 o
   1   2   0     9916.17     9561.23    124.74 o
   2   2   0        0.61        0.47      0.07 o
   3   2   0        0.72        2.20      0.11 o
   4   2   0      173.73      173.09      1.57 o
   5   2   0        1.48        0.95      0.10 o
   6   2   0        0.77        0.51      0.21 o
   7   2   0        1.52        1.52      0.27 o
   8   2   0        0.83        0.67      0.30 o
   9   2   0        0.00       -0.26      0.39 o
  10   2   0        2.40        3.21      0.56 o
  -9   3   0        4.70        5.89      0.59 o
  -8   3   0        4.02        5.18      0.65 o
  -7   3   0       12.49       11.23      0.79 o
  -6   3   0        9.70        7.13      0.41 o
  -5   3   0       10.24        8.85      0.36 o
  -4   3   0       18.34       17.33      0.46 o
  -3   3   0       28.45       30.29      0.59 o
  -2   3   0       45.98       54.90      0.68 o
  -1   3   0       52.16       55.95      0.58 o
   0   3   0      188.22      152.99      1.38 o
   1   3   0      277.05      287.28      2.44 o
   2   3   0       52.36       52.20      0.66 o
   3   3   0        6.55        5.45      0.23 o
   4   3   0        2.42        2.67      0.11 o
   5   3   0        0.74        1.00      0.23 o
   6   3   0        0.26        0.49      0.23 o
   7   3   0        1.22        0.98      0.29 o
   8   3   0       12.03       11.57      0.72 o
   9   3   0        0.35        0.31      0.38 o
  10   3   0        0.92        0.27      0.44 o
  -9   4   0       15.85       18.03      1.27 o
  -8   4   0        6.05        7.09      0.83 o
  -7   4   0        1.69        2.15      0.40 o
  -6   4   0        4.81        3.20      0.40 o
  -5   4   0        0.54        0.57      0.22 o
  -4   4   0       47.91       43.85      0.93 o
  -3   4   0       20.42       19.79      0.52 o
  -2   4   0        6.53        7.52      0.20 o
  -1   4   0       12.26       16.48      0.34 o
   0   4   0        5.64        4.31      0.16 o
   1   4   0       46.80       67.07      0.83 o
   2   4   0        2.32        3.44      0.15 o
   3   4   0       61.30       61.01      0.90 o
   4   4   0        6.03        6.74      0.31 o
   5   4   0       13.57       12.47      0.61 o
   6   4   0       11.84       12.75      0.66 o
   7   4   0       47.11       48.31      2.08 o
   8   4   0        1.59        1.49      0.38 o
   9   4   0        0.00        0.65      0.46 o
  -8   5   0        1.60        1.34      0.45 o
  -7   5   0        2.77        2.62      0.47 o
  -6   5   0        1.33        1.06      0.36 o
  -5   5   0        6.82        6.57      0.52 o
  -4   5   0       44.95       39.94      1.00 o
  -3   5   0      103.10      101.39      2.19 o
  -2   5   0        2.67        2.64      0.18 o
  -1   5   0       12.31       12.52      0.32 o
   0   5   0       31.85       40.48      0.68 o
   1   5   0       15.23       15.82      0.31 o
   2   5   0        7.10        9.31      0.21 o
   3   5   0        0.27        0.01      0.16 o
   4   5   0        0.61        1.11      0.35 o
   5   5   0       22.75       22.15      1.64 o
   6   5   0       16.64       15.36      1.18 o
   7   5   0       46.26       44.69      1.40 o
   8   5   0        1.83        1.89      0.53 o
   9   5   0        1.94        1.25      0.63 o
  -7   6   0        2.73        2.71      0.53 o
  -6   6   0        0.00       -0.02      0.32 o
  -5   6   0        5.45        4.67      0.52 o
  -4   6   0       36.97       37.31      2.38 o
  -3   6   0      235.95      246.43      3.16 o
  -2   6   0       31.31       28.87      0.59 o
  -1   6   0        8.41        8.01      0.31 o
   0   6   0      115.50      119.28      1.63 o
   1   6   0       53.65       49.62      0.73 o
   2   6   0        1.05        1.48      0.31 o
   3   6   0       12.27       11.99      0.58 o
   4   6   0       20.52       19.55      1.63 o
   5   6   0        0.67        0.61      0.35 o
   6   6   0        4.88        4.20      0.53 o
   7   6   0        9.50       10.39      1.29 o
   8   6   0       20.65       22.43      1.27 o
  -7   7   0        0.27        0.25      0.57 o
  -6   7   0        2.64        3.67      0.56 o
  -5   7   0        0.05        0.07      0.37 o
  -4   7   0       15.45       13.84      0.85 o
  -3   7   0      191.24      196.04      2.71 o
  -2   7   0       13.29       12.26      0.42 o
  -1   7   0        6.79        6.59      0.31 o
   0   7   0       40.28       42.64      0.79 o
   1   7   0       26.72       25.05      1.07 o
   2   7   0        1.82        1.11      0.19 o
   3   7   0        1.53        0.97      0.32 o
   4   7   0        3.07        3.07      0.59 o
   5   7   0        1.10        0.81      0.47 o
   6   7   0        0.56        1.46      0.45 o
   7   7   0       25.58       27.39      1.42 o
   8   7   0       18.21       17.52      2.07 o
  -6   8   0        0.00        2.02      1.00 o
  -5   8   0        1.48        1.57      0.51 o
  -4   8   0        3.12        2.41      0.51 o
  -3   8   0       28.30       32.28      1.00 o
  -2   8   0       91.10       99.25      1.96 o
  -1   8   0        2.68        1.85      0.28 o
   0   8   0        0.54        0.11      0.35 o
   1   8   0       24.94       26.44      1.05 o
   2   8   0        3.85        3.79      0.31 o
   3   8   0        0.05       -0.01      0.32 o
   4   8   0        0.42       -0.01      0.44 o
   5   8   0        0.07        0.09      0.46 o
   6   8   0        0.02       -0.19      0.49 o
   7   8   0        0.06        0.02      0.55 o
  -4   9   0        0.08        0.11      0.56 o
  -3   9   0       19.34       19.63      0.95 o
  -2   9   0       46.15       49.26      1.43 o
  -1   9   0        0.38        0.99      0.37 o
   0   9   0        0.57        0.80      0.39 o
   1   9   0        9.83        8.81      0.60 o
   2   9   0        5.39        5.41      0.46 o
   3   9   0        0.19        0.13      0.51 o
   4   9   0        0.07        0.25      0.53 o
   5   9   0        0.08       -0.07      0.59 o
   6   9   0        0.00        0.33      0.79 o
  -2  10   0        2.34        4.07      0.90 o
  -1  10   0        3.59        3.36      0.49 o
   0  10   0        0.17        0.48      0.37 o
   1  10   0        0.00        0.18      0.28 o
   2  10   0        0.46        1.32      0.63 o
   3  10   0        0.00       -0.56      0.56 o
   4  10   0        0.59       -0.52      0.73 o
  -3 -10   1        0.46        0.24      0.62 o
  -2 -10   1        0.25       -0.04      0.57 o
  -1 -10   1        0.11        0.12      0.29 o
   0 -10   1        0.16        0.63      0.36 o
   1 -10   1        0.09        0.13      0.36 o
   2 -10   1        0.90        0.98      0.75 o
  -5  -9   1        1.29        0.74      0.61 o
  -4  -9   1        2.22        2.28      0.65 o
  -3  -9   1        0.03        0.63      0.54 o
  -2  -9   1        2.89        2.76      0.40 o
  -1  -9   1        2.47        1.59      0.39 o
   0  -9   1        2.23        1.83      0.40 o
   1  -9   1        0.62        0.14      0.35 o
   2  -9   1        6.77        6.21      0.80 o
   3  -9   1        1.77        1.45      0.49 o
   4  -9   1        2.54        3.45      0.77 o
  -7  -8   1        1.59        1.33      0.64 o
  -6  -8   1        0.92        1.15      0.58 o
  -5  -8   1        1.02        0.42      0.47 o
  -4  -8   1        2.60        2.25      0.86 o
  -3  -8   1        2.02        1.67      0.42 o
  -2  -8   1        1.62        1.19      0.25 o
  -1  -8   1        0.61        0.45      0.36 o
   0  -8   1        0.02       -0.27      0.27 o
   1  -8   1        1.57        1.41      0.27 o
   2  -8   1        6.97        7.18      0.55 o
   3  -8   1        3.04        3.08      0.44 o
   4  -8   1        1.91        3.04      0.54 o
   5  -8   1        4.04        4.34      0.69 o
  -8  -7   1        0.62        1.04      1.19 o
  -7  -7   1        1.44        1.92      0.65 o
  -6  -7   1        0.56        0.16      0.47 o
  -5  -7   1        2.32        2.17      0.48 o
  -4  -7   1       42.85       43.35      1.66 o
  -3  -7   1        8.43        8.33      0.56 o
  -2  -7   1        0.13       -0.13      0.20 o
  -1  -7   1        7.96        8.79      0.51 o
   0  -7   1       38.99       38.03      0.74 o
   1  -7   1        4.94        5.06      0.31 o
   2  -7   1        7.52        7.54      0.41 o
   3  -7   1       41.71       42.59      0.99 o
   4  -7   1        1.21        1.32      0.60 o
   5  -7   1       18.58       20.75      1.24 o
   6  -7   1       23.30       23.48      1.12 o
   7  -7   1        8.40        9.43      1.45 o
  -8  -6   1        0.54        0.88      0.69 o
  -7  -6   1        0.11        0.02      0.45 o
  -6  -6   1        1.08        0.62      0.38 o
  -5  -6   1        6.73        6.77      0.58 o
  -4  -6   1        7.16        8.12      0.70 o
  -3  -6   1        0.79        0.56      0.27 o
  -2  -6   1        5.78        6.41      0.34 o
  -1  -6   1       27.10       31.08      0.60 o
   0  -6   1       51.60       57.99      0.85 o
   1  -6   1        0.24        0.15      0.15 o
   2  -6   1        2.27        2.48      0.21 o
   3  -6   1       83.69       84.71      1.42 o
   4  -6   1        8.23        9.41      0.56 o
   5  -6   1        9.67        9.67      0.65 o
   6  -6   1       29.18       32.37      1.17 o
   7  -6   1       24.17       27.33      1.14 o
  -9  -5   1        0.03       -0.52      0.52 o
  -8  -5   1        6.75        7.97      0.75 o
  -7  -5   1       10.68       10.92      0.72 o
  -6  -5   1        1.26        0.84      0.36 o
  -5  -5   1        9.13        8.40      0.57 o
  -4  -5   1       66.22       68.92      2.09 o
  -3  -5   1      152.68      154.05      4.70 o
  -2  -5   1       15.31       14.18      0.34 o
  -1  -5   1        0.59        1.00      0.12 o
   0  -5   1       34.00       44.49      0.59 o
   1  -5   1      113.03      114.70      1.35 o
   2  -5   1        4.50        3.80      0.22 o
   3  -5   1        2.82        2.59      0.24 o
   4  -5   1       12.33       12.60      0.67 o
   5  -5   1        0.21        0.14      0.23 o
   6  -5   1        2.75        2.14      0.40 o
   7  -5   1       24.39       25.84      1.03 o
   8  -5   1        1.92        1.49      0.45 o
  -9  -4   1        0.00       -0.44      0.44 o
  -8  -4   1        0.19        0.20      0.34 o
  -7  -4   1       14.52       14.11      0.96 o
  -6  -4   1       20.40       18.74      0.80 o
  -5  -4   1        7.71        9.65      0.55 o
  -4  -4   1       20.25       22.37      0.78 o
  -3  -4   1       24.86       31.52      0.66 o
  -2  -4   1        4.18        3.25      0.12 o
  -1  -4   1        0.04        0.08      0.07 o
   0  -4   1       68.61       96.49      1.02 o
   1  -4   1        3.79        5.18      0.17 o
   2  -4   1        3.35        3.90      0.15 o
   3  -4   1        0.14        0.03      0.13 o
   4  -4   1      237.76      219.86      2.63 o
   5  -4   1       35.16       33.14      0.79 o
   6  -4   1       12.61       11.38      0.55 o
   7  -4   1       27.05       28.18      1.00 o
   8  -4   1       27.63       29.49      1.09 o
   9  -4   1        0.11       -0.07      0.60 o
  -9  -3   1        2.61        2.59      0.54 o
  -8  -3   1        0.40       -0.26      0.30 o
  -7  -3   1       14.58       14.68      1.40 o
  -6  -3   1       14.63       15.68      0.69 o
  -5  -3   1       18.02       19.01      0.70 o
  -4  -3   1        1.67        1.46      0.15 o
  -3  -3   1        5.19        5.65      0.40 o
  -2  -3   1       20.07       22.66      0.34 o
  -1  -3   1        0.24       -0.03      0.06 o
   0  -3   1       60.85       64.29      0.63 o
   1  -3   1      172.92      165.13      1.42 o
   2  -3   1        2.95        3.03      0.17 o
   3  -3   1       11.02       10.41      0.30 o
   4  -3   1       14.14       13.59      0.41 o
   5  -3   1        6.23        7.67      0.40 o
   6  -3   1        4.57        4.21      0.35 o
   7  -3   1        9.32        9.53      0.84 o
   8  -3   1        0.57        0.73      0.38 o
   9  -3   1        4.51        5.49      0.55 o
 -10  -2   1        3.33        4.28      0.67 o
  -9  -2   1        4.69        3.82      0.56 o
  -8  -2   1        3.55        2.48      0.42 o
  -7  -2   1       23.62       21.61      1.51 o
  -6  -2   1       38.72       37.04      1.00 o
  -5  -2   1        8.25        7.92      0.22 o
  -4  -2   1       34.00       36.33      0.43 o
  -3  -2   1        4.06        2.55      0.10 o
  -2  -2   1      421.54      394.52      7.27 o
  -1  -2   1      160.39      156.13      1.44 o
   0  -2   1      390.96      369.15      2.91 o
   1  -2   1      134.59      131.94      1.12 o
   2  -2   1       48.30       61.32      0.71 o
   3  -2   1      112.77      107.73      1.22 o
   4  -2   1        6.04        5.59      0.27 o
   5  -2   1       26.21       27.58      0.62 o
   6  -2   1       14.04        9.84      0.41 o
   7  -2   1        8.58        8.61      0.48 o
   8  -2   1        5.55        6.09      0.43 o
   9  -2   1        0.04        0.00      0.31 o
 -10  -1   1        2.52        3.42      0.65 o
  -9  -1   1        0.17        0.88      0.42 o
  -8  -1   1        0.01       -0.09      0.27 o
  -7  -1   1        2.09        2.13      0.68 o
  -6  -1   1        0.00       -0.13      0.13 o
  -5  -1   1        3.48        3.62      0.15 o
  -4  -1   1       67.62       70.97      0.73 o
  -3  -1   1       99.14      105.77      0.98 o
  -2  -1   1      860.04      858.74      8.24 o
  -1  -1   1        2.92        2.70      0.31 o
   0  -1   1      328.53      324.81      3.37 o
   1  -1   1      113.96      122.10      1.35 o
   2  -1   1      226.65      230.29      2.24 o
   3  -1   1       59.02       68.48      0.80 o
   4  -1   1       30.70       33.85      0.47 o
   5  -1   1       43.60       41.76      0.64 o
   6  -1   1       65.61       55.99      0.93 o
   7  -1   1        4.57        4.54      0.41 o
   8  -1   1       12.12       12.34      0.56 o
   9  -1   1        1.96        1.87      0.51 o
  10  -1   1        7.28        9.99      0.88 o
 -10   0   1        1.28        2.00      0.60 o
  -9   0   1        0.29        0.52      0.40 o
  -8   0   1        2.12        1.37      0.38 o
  -7   0   1       39.89       33.10      0.82 o
  -6   0   1        8.03        4.58      0.23 o
  -5   0   1       16.09       15.56      0.29 o
  -4   0   1      544.02      603.71      5.12 o
  -3   0   1     2012.54     2248.12     18.50 o
  -2   0   1      158.55      143.99      1.27 o
  -1   0   1        4.47        4.66      0.10 o
   0   0   1      112.92      119.61      4.04 o
   1   0   1      515.60      557.71      6.00 o
   2   0   1      765.96      825.92     10.47 o
   3   0   1     1554.06     1674.73     19.33 o
   4   0   1      434.37      501.80      4.97 o
   5   0   1       24.80       32.39      0.58 o
   6   0   1       37.41       34.48      0.70 o
   7   0   1       15.82       11.22      0.55 o
   8   0   1       27.96       25.88      0.64 o
   9   0   1        0.27       -0.19      0.64 o
  10   0   1        4.49        5.22      0.58 o
  -9   1   1        0.46        1.02      0.44 o
  -8   1   1        0.52        0.54      0.33 o
  -7   1   1        5.08        4.14      0.30 o
  -6   1   1       78.02       68.42      1.04 o
  -5   1   1       43.26       41.02      0.62 o
  -4   1   1       12.65       12.93      0.27 o
  -3   1   1       99.68      116.03      1.18 o
  -2   1   1      669.58      664.70      5.84 o
  -1   1   1        7.79        7.45      0.19 o
   0   1   1        3.09        0.35      0.09 o
   1   1   1       32.70       32.10      0.45 o
   2   1   1       39.18       35.24      0.63 o
   3   1   1      541.41      560.84      6.61 o
   4   1   1      100.52      103.49      1.91 o
   5   1   1        9.41       10.36      0.33 o
   6   1   1       29.61       31.24      0.70 o
   7   1   1       53.31       46.16      0.68 o
   8   1   1        3.68        3.20      0.46 o
   9   1   1        0.10        0.32      0.27 o
  10   1   1        0.63        0.06      0.35 o
  -9   2   1        3.99        4.91      0.52 o
  -8   2   1        0.07        0.27      0.27 o
  -7   2   1       40.59       33.52      0.97 o
  -6   2   1       16.57        8.58      0.48 o
  -5   2   1       51.77       48.25      0.88 o
  -4   2   1       20.06       29.87      1.14 o
  -3   2   1     1144.06     1295.29     11.30 o
  -2   2   1     2720.68     2895.09     25.00 o
  -1   2   1      799.64      823.23      6.75 o
   0   2   1      168.36      184.76      1.59 o
   1   2   1      203.36      191.56      1.78 o
   2   2   1      197.40      172.35      1.86 o
   3   2   1       14.28       14.85      0.28 o
   4   2   1     1029.02     1084.53     10.39 o
   5   2   1      199.26      220.27      2.15 o
   6   2   1        2.24        2.76      0.15 o
   7   2   1        1.00        0.88      0.30 o
   8   2   1       16.30       14.16      1.63 o
   9   2   1        1.83        0.65      0.43 o
  10   2   1        0.02        0.75      0.38 o
  -9   3   1        1.06        1.52      0.44 o
  -8   3   1        2.13        2.61      0.43 o
  -7   3   1        4.94        5.11      0.47 o
  -6   3   1       20.06       18.82      0.88 o
  -5   3   1       56.93       48.39      1.05 o
  -4   3   1      110.55      111.38      1.97 o
  -3   3   1       46.04       49.38      0.94 o
  -2   3   1       40.85       45.77      0.69 o
  -1   3   1      335.30      334.35      3.05 o
   0   3   1        2.23        1.42      0.11 o
   1   3   1      323.09      303.66      2.61 o
   2   3   1        2.17        2.03      0.11 o
   3   3   1       75.93       70.40      0.91 o
   4   3   1       94.05      107.53      1.22 o
   5   3   1       21.40       19.66      0.55 o
   6   3   1        0.59        0.37      0.22 o
   7   3   1        0.09       -0.01      0.27 o
   8   3   1        2.47        2.25      0.35 o
   9   3   1        0.46        0.12      0.40 o
  10   3   1        0.05        0.15      0.38 o
  -9   4   1       13.56       16.37      1.59 o
  -8   4   1        2.43        3.54      0.51 o
  -7   4   1        4.04        3.17      0.45 o
  -6   4   1       16.41       15.07      0.70 o
  -5   4   1        3.02        1.51      0.31 o
  -4   4   1        0.00        0.03      0.18 o
  -3   4   1        2.55        3.10      0.22 o
  -2   4   1      233.51      242.24      2.45 o
  -1   4   1        9.46       10.24      0.25 o
   0   4   1       73.83       85.82      0.89 o
   1   4   1       71.05       70.74      0.75 o
   2   4   1        0.09       -0.01      0.16 o
   3   4   1       56.57       60.71      0.98 o
   4   4   1        2.52        2.66      0.25 o
   5   4   1       44.45       43.22      1.15 o
   6   4   1       13.04       14.63      0.66 o
   7   4   1       11.99       11.54      0.64 o
   8   4   1        8.71        9.80      0.63 o
   9   4   1        1.64        1.98      0.52 o
  -8   5   1        4.29        5.67      0.61 o
  -7   5   1        0.04       -0.28      0.29 o
  -6   5   1        7.53        7.44      0.57 o
  -5   5   1        0.75        1.18      0.33 o
  -4   5   1        1.39        1.71      0.45 o
  -3   5   1        1.36        0.79      0.21 o
  -2   5   1        5.37        6.16      0.25 o
  -1   5   1        1.31        2.33      0.17 o
   0   5   1        1.34        1.20      0.13 o
   1   5   1        3.11        2.84      0.15 o
   2   5   1       29.17       28.28      0.44 o
   3   5   1        5.16        5.91      0.27 o
   4   5   1        0.14       -0.23      0.29 o
   5   5   1        9.31        7.79      0.54 o
   6   5   1       12.41       12.36      0.68 o
   7   5   1        4.82        5.73      0.55 o
   8   5   1        3.18        3.18      0.50 o
   9   5   1        0.02       -0.48      0.48 o
  -7   6   1       10.20       12.03      0.81 o
  -6   6   1        8.32        9.42      0.69 o
  -5   6   1        3.25        2.72      0.45 o
  -4   6   1       19.01       20.45      1.16 o
  -3   6   1       52.50       52.61      1.04 o
  -2   6   1        1.80        2.29      0.21 o
  -1   6   1        0.26        0.07      0.14 o
   0   6   1        0.08       -0.10      0.13 o
   1   6   1        7.70        9.88      0.32 o
   2   6   1        7.68        7.03      0.31 o
   3   6   1        0.11        0.43      0.39 o
   4   6   1       15.40       17.37      0.94 o
   5   6   1        5.60        4.28      0.56 o
   6   6   1        0.31        0.45      0.43 o
   7   6   1        4.81        5.32      1.06 o
   8   6   1        4.93        5.40      0.72 o
   9   6   1        0.25       -0.21      0.90 o
  -7   7   1        0.44       -0.45      0.71 o
  -6   7   1        7.96        8.21      0.90 o
  -5   7   1        0.06       -0.17      0.35 o
  -4   7   1        0.69        0.80      0.37 o
  -3   7   1        6.98        6.90      0.50 o
  -2   7   1        6.44        5.49      0.31 o
  -1   7   1        0.77        0.76      0.20 o
   0   7   1       15.21       16.33      0.48 o
   1   7   1        1.48        1.59      0.20 o
   2   7   1        0.26        0.28      0.20 o
   3   7   1        0.08       -0.09      0.26 o
   4   7   1       25.84       26.15      1.48 o
   5   7   1        7.17        6.90      0.74 o
   6   7   1        0.28        0.32      0.40 o
   7   7   1        1.60        0.59      0.52 o
   8   7   1        4.16        5.42      0.81 o
  -6   8   1       12.90       15.64      1.07 o
  -5   8   1        7.27        8.62      0.75 o
  -4   8   1        2.02        2.91      0.54 o
  -3   8   1        8.57        9.20      0.69 o
  -2   8   1       32.58       35.24      0.81 o
  -1   8   1        1.96        2.39      0.30 o
   0   8   1        0.10        0.23      0.22 o
   1   8   1        6.28        7.27      0.50 o
   2   8   1        4.30        4.52      0.40 o
   3   8   1        0.01        0.06      0.32 o
   4   8   1        0.08        0.20      0.45 o
   5   8   1        4.32        3.08      0.69 o
   6   8   1        1.18        0.97      0.59 o
   7   8   1        0.69        0.22      0.56 o
  -4   9   1        3.66        3.48      0.75 o
  -3   9   1        0.02        0.45      0.43 o
  -2   9   1       17.30       18.97      1.08 o
  -1   9   1        3.16        2.05      0.41 o
   0   9   1        3.20        3.03      0.42 o
   1   9   1        7.17        6.43      0.44 o
   2   9   1        1.19        1.17      0.33 o
   3   9   1        0.02       -0.44      0.45 o
   4   9   1        2.86        2.32      0.66 o
   5   9   1        8.19        6.77      0.88 o
   6   9   1        0.37        0.09      0.63 o
  -2  10   1        2.87        3.25      0.86 o
  -1  10   1        5.39        5.77      0.59 o
   0  10   1        0.01        0.34      0.36 o
   1  10   1        0.07        0.27      0.28 o
   2  10   1        0.13       -0.33      0.66 o
   3  10   1        0.20       -0.54      0.54 o
   4  10   1        0.12        0.25      0.61 o
  -3 -10   2        0.47        0.42      0.79 o
  -2 -10   2        0.75       -0.11      0.87 o
  -1 -10   2        0.44        0.65      0.39 o
   0 -10   2        0.05       -0.19      0.34 o
   1 -10   2        0.00        0.11      0.57 o
  -5  -9   2        0.29       -0.04      0.83 o
  -4  -9   2        0.67        0.13      0.52 o
  -3  -9   2        9.37       10.59      0.95 o
  -2  -9   2        0.33       -0.05      0.23 o
  -1  -9   2        2.46        2.86      0.45 o
   0  -9   2        0.25        0.40      0.35 o
   1  -9   2        0.11       -0.31      0.33 o
   2  -9   2        4.89        4.16      1.02 o
   3  -9   2        0.05       -0.06      0.42 o
   4  -9   2        1.75        3.01      0.70 o
  -6  -8   2        0.66        0.16      0.56 o
  -5  -8   2        0.16        0.04      0.71 o
  -4  -8   2        3.39        2.25      0.48 o
  -3  -8   2        2.25        2.04      0.56 o
  -2  -8   2        0.39       -0.28      0.28 o
  -1  -8   2        0.09       -0.27      0.27 o
   0  -8   2        0.25        0.61      0.32 o
   1  -8   2        0.15       -0.02      0.28 o
   2  -8   2        5.19        4.10      0.75 o
   3  -8   2        1.77        1.77      0.51 o
   4  -8   2        0.75        0.18      0.41 o
   5  -8   2        0.23        0.00      0.41 o
  -7  -7   2       17.31       19.00      2.39 o
  -6  -7   2        1.42        1.37      0.59 o
  -5  -7   2        0.35        0.79      0.40 o
  -4  -7   2        0.82        0.49      0.46 o
  -3  -7   2        0.19       -0.25      0.25 o
  -2  -7   2        0.70        0.53      0.26 o
  -1  -7   2       11.43       12.24      1.04 o
   0  -7   2       21.06       18.94      0.73 o
   1  -7   2        7.37        8.69      0.47 o
   2  -7   2        0.12        0.12      0.18 o
   3  -7   2      116.54      119.02      1.89 o
   4  -7   2       18.69       18.73      0.90 o
   5  -7   2        1.71        1.95      0.48 o
   6  -7   2        0.50       -0.01      0.38 o
  -8  -6   2        1.24        0.93      0.96 o
  -7  -6   2        0.13        0.37      0.48 o
  -6  -6   2        0.02        0.06      0.37 o
  -5  -6   2        0.62        0.64      0.34 o
  -4  -6   2        1.85        1.95      0.47 o
  -3  -6   2        0.02       -0.30      0.30 o
  -2  -6   2        1.55        1.59      0.23 o
  -1  -6   2        1.13        1.26      0.24 o
   0  -6   2       69.95       73.04      1.00 o
   1  -6   2        8.55        7.55      0.30 o
   2  -6   2        6.01        5.03      0.28 o
   3  -6   2      263.72      275.08      3.50 o
   4  -6   2       38.20       39.51      1.07 o
   5  -6   2        3.82        3.77      0.82 o
   6  -6   2        7.31        8.38      0.66 o
   7  -6   2        1.11        1.39      0.66 o
  -8  -5   2        0.43        0.10      0.46 o
  -7  -5   2      108.58      105.28      3.67 o
  -6  -5   2       98.55       95.15      2.72 o
  -5  -5   2        4.59        5.77      0.50 o
  -4  -5   2        0.55        0.05      0.43 o
  -3  -5   2       17.82       21.44      0.74 o
  -2  -5   2       12.55       13.34      0.47 o
  -1  -5   2       12.07       10.77      0.29 o
   0  -5   2       43.80       55.37      0.82 o
   1  -5   2      131.66      131.24      1.40 o
   2  -5   2       67.69       69.54      0.87 o
   3  -5   2       16.91       18.25      0.49 o
   4  -5   2      548.20      511.07      6.04 o
   5  -5   2       19.22       17.98      0.63 o
   6  -5   2        0.16       -0.24      0.24 o
   7  -5   2        7.73        7.15      0.62 o
   8  -5   2        0.19       -0.06      0.34 o
  -9  -4   2        0.11       -0.04      0.50 o
  -8  -4   2        0.19        0.04      0.44 o
  -7  -4   2       64.31       65.50      3.02 o
  -6  -4   2       14.68       13.85      1.01 o
  -5  -4   2       15.69       15.94      0.77 o
  -4  -4   2       16.92       17.77      0.71 o
  -3  -4   2       30.07       28.28      0.77 o
  -2  -4   2       32.56       35.78      0.51 o
  -1  -4   2        4.13        5.49      0.17 o
   0  -4   2      287.37      282.56      2.35 o
   1  -4   2      592.44      622.44      5.10 o
   2  -4   2       69.70       64.82      0.78 o
   3  -4   2      113.86      101.11      1.26 o
   4  -4   2      779.15      759.18      7.96 o
   5  -4   2       81.83       82.48      1.39 o
   6  -4   2       14.31       13.88      0.61 o
   7  -4   2        1.22        0.83      0.33 o
   8  -4   2        0.58        0.80      0.35 o
   9  -4   2        2.64        1.68      0.68 o
  -9  -3   2       10.53       11.41      1.00 o
  -8  -3   2        4.48        5.38      1.12 o
  -7  -3   2        0.40        0.40      0.30 o
  -6  -3   2      310.86      303.75      5.20 o
  -5  -3   2       54.98       54.27      2.27 o
  -4  -3   2      137.02      133.65      2.50 o
  -3  -3   2       10.19        8.75      0.35 o
  -2  -3   2        6.83        9.75      0.26 o
  -1  -3   2        0.03        0.17      0.06 o
   0  -3   2       36.54       36.43      0.42 o
   1  -3   2       14.47       23.75      0.35 o
   2  -3   2       68.43       67.26      1.01 o
   3  -3   2        3.30        2.79      0.21 o
   4  -3   2      217.73      198.92      2.36 o
   5  -3   2      166.35      148.93      1.92 o
   6  -3   2        3.30        3.26      0.34 o
   7  -3   2        8.98        9.66      0.51 o
   8  -3   2        6.27        5.26      0.45 o
   9  -3   2        2.12        1.10      0.39 o
  -9  -2   2        0.63        0.77      0.48 o
  -8  -2   2        1.29        1.05      0.39 o
  -7  -2   2        2.20        2.21      0.77 o
  -6  -2   2      189.35      187.38      4.04 o
  -5  -2   2       30.56       31.99      1.54 o
  -4  -2   2       19.52       20.64      0.31 o
  -3  -2   2       64.44       64.92      1.29 o
  -2  -2   2      313.18      312.76      5.88 o
  -1  -2   2      217.72      231.59      2.11 o
   0  -2   2       20.03       13.74      0.23 o
   1  -2   2      387.63      429.91      3.60 o
   2  -2   2      404.83      423.63      4.13 o
   3  -2   2       12.98       10.19      0.27 o
   4  -2   2      123.99      122.24      1.49 o
   5  -2   2      256.02      232.40      2.92 o
   6  -2   2        9.55        9.95      0.41 o
   7  -2   2        0.00        0.01      0.20 o
   8  -2   2        0.33        0.48      0.29 o
   9  -2   2        6.32        6.34      0.48 o
  -9  -1   2        3.61        4.53      0.65 o
  -8  -1   2        0.02        0.21      0.31 o
  -7  -1   2       28.03       26.87      1.04 o
  -6  -1   2        0.79        0.66      0.24 o
  -5  -1   2       10.87        9.57      0.25 o
  -4  -1   2       16.55       15.82      0.29 o
  -3  -1   2        3.20        3.86      0.14 o
  -2  -1   2       11.64       13.24      0.22 o
  -1  -1   2      519.34      540.51      5.62 o
   0  -1   2      104.22      117.82      1.39 o
   1  -1   2      587.07      561.14      6.25 o
   2  -1   2        2.44        2.73      0.14 o
   3  -1   2        1.59        4.02      0.17 o
   4  -1   2      154.69      157.27      1.67 o
   5  -1   2       83.35       75.54      1.22 o
   6  -1   2        4.05        3.62      0.19 o
   7  -1   2       12.83       10.83      0.41 o
   8  -1   2        0.61        0.28      0.21 o
   9  -1   2        6.94        7.95      0.46 o
  10  -1   2        0.56        0.94      0.44 o
  -9   0   2        6.79        7.93      0.79 o
  -8   0   2        0.14        0.14      0.32 o
  -7   0   2        1.47        2.19      0.33 o
  -6   0   2        1.34        0.91      0.30 o
  -5   0   2        4.05        4.24      0.22 o
  -4   0   2       69.29       72.21      0.82 o
  -3   0   2       73.53       67.08      0.73 o
  -2   0   2        0.64        0.44      0.06 o
  -1   0   2      279.10      291.30      2.50 o
   0   0   2     5402.90     5543.16     52.31 o
   1   0   2     1523.03     1565.51     17.80 o
   2   0   2      239.23      253.92      3.41 o
   3   0   2      333.24      388.09      5.19 o
   4   0   2      100.54      102.60      1.51 o
   5   0   2        9.23        6.80      0.29 o
   6   0   2        0.75        1.27      0.23 o
   7   0   2       56.27       49.03      1.00 o
   8   0   2       10.28        8.31      0.51 o
  -9   1   2        3.21        4.49      0.69 o
  -8   1   2        4.52        5.88      0.50 o
  -7   1   2       53.44       49.06      1.11 o
  -6   1   2       21.06       14.55      0.54 o
  -5   1   2        0.00        0.05      0.14 o
  -4   1   2      175.78      178.85      1.79 o
  -3   1   2       15.26       19.83      0.35 o
  -2   1   2       34.16       38.09      0.51 o
  -1   1   2        6.20        5.01      0.13 o
   0   1   2      141.42      159.36      1.36 o
   1   1   2     1134.56     1238.15     12.57 o
   2   1   2       33.61       28.87      0.59 o
   3   1   2      302.28      344.40      4.60 o
   4   1   2       24.48       27.73      0.58 o
   5   1   2        9.11       11.19      0.40 o
   6   1   2        0.01       -0.09      0.14 o
   7   1   2        1.13        1.09      0.22 o
   8   1   2        1.84        1.81      0.81 o
   9   1   2        9.17        7.22      1.27 o
  -9   2   2       34.08       43.20      1.96 o
  -8   2   2        1.48        0.51      0.30 o
  -7   2   2        7.05        5.14      0.42 o
  -6   2   2        9.38        4.80      0.51 o
  -5   2   2       27.82       27.99      0.73 o
  -4   2   2       64.97       72.67      1.18 o
  -3   2   2       37.66       44.18      0.61 o
  -2   2   2      724.16      745.91      7.70 o
  -1   2   2      539.32      547.03      4.53 o
   0   2   2     1771.84     1843.12     20.92 o
   1   2   2    26107.95    20081.39    179.51 o
   2   2   2      506.53      587.37      6.03 o
   3   2   2      125.72      130.62      1.49 o
   4   2   2      720.41      758.69      7.35 o
   5   2   2      114.64      122.97      1.38 o
   6   2   2        6.16        6.41      0.21 o
   7   2   2       16.16       16.51      0.89 o
   8   2   2       27.43       27.56      0.82 o
   9   2   2        0.54        0.57      0.45 o
  10   2   2        2.60        2.27      0.38 o
  -9   3   2       30.90       33.60      1.21 o
  -8   3   2        4.03        4.57      0.48 o
  -7   3   2       25.09       25.64      0.91 o
  -6   3   2       38.90       35.90      1.03 o
  -5   3   2        4.09        3.05      0.42 o
  -4   3   2       10.70       12.27      0.47 o
  -3   3   2        1.86        1.61      0.17 o
  -2   3   2      106.34      114.29      1.39 o
  -1   3   2       76.59       85.85      0.86 o
   0   3   2      121.24      126.38      1.18 o
   1   3   2      851.16      854.62      6.63 o
   2   3   2      296.19      305.95      5.00 o
   3   3   2        0.11        0.03      0.09 o
   4   3   2       39.98       34.79      0.59 o
   5   3   2       10.13       11.54      0.30 o
   6   3   2        8.17        9.28      0.47 o
   7   3   2        0.03        0.07      0.21 o
   8   3   2        0.75        0.96      0.29 o
   9   3   2        1.11        1.32      0.34 o
  10   3   2        1.42        1.36      0.42 o
  -9   4   2       74.89       96.86      4.21 o
  -8   4   2       11.14       15.79      0.83 o
  -7   4   2       31.73       31.62      1.07 o
  -6   4   2       43.46       35.76      1.10 o
  -5   4   2       71.36       58.55      1.39 o
  -4   4   2        8.66        7.83      0.43 o
  -3   4   2       34.56       42.06      0.71 o
  -2   4   2      136.52      137.34      1.49 o
  -1   4   2      139.15      145.04      1.39 o
   0   4   2        1.22        1.22      0.11 o
   1   4   2     1609.39     1733.34     14.11 o
   2   4   2     3267.43     3343.75     29.89 o
   3   4   2        9.44       12.74      0.31 o
   4   4   2        0.07        0.15      0.13 o
   5   4   2      106.96      109.71      2.19 o
   6   4   2        4.42        4.23      0.40 o
   7   4   2        0.75        0.86      0.30 o
   8   4   2        1.69        1.74      0.37 o
   9   4   2        0.04        0.63      0.36 o
  10   4   2        0.00       -0.17      0.42 o
  -8   5   2        9.95       11.29      1.34 o
  -7   5   2        1.25        1.92      0.47 o
  -6   5   2       16.32       16.13      0.78 o
  -5   5   2        0.28        0.64      0.29 o
  -4   5   2        4.41        4.22      0.42 o
  -3   5   2        0.61        0.51      0.18 o
  -2   5   2        0.19        0.51      0.14 o
  -1   5   2       42.34       42.22      0.61 o
   0   5   2       18.73       19.02      0.44 o
   1   5   2        0.60        0.61      0.31 o
   2   5   2      161.36      148.73      1.50 o
   3   5   2        4.15        3.61      0.20 o
   4   5   2        2.23        1.65      0.26 o
   5   5   2        0.00        0.24      0.25 o
   6   5   2        0.13       -0.15      0.25 o
   7   5   2        0.09       -0.29      0.30 o
   8   5   2        0.58        0.47      0.36 o
   9   5   2        2.77        2.06      0.55 o
  -7   6   2        1.90        2.39      0.51 o
  -6   6   2        3.66        4.89      0.56 o
  -5   6   2       11.58        9.79      1.08 o
  -4   6   2        6.21        6.45      0.53 o
  -3   6   2        3.83        2.79      0.35 o
  -2   6   2        0.07       -0.14      0.14 o
  -1   6   2        4.21        4.15      0.24 o
   0   6   2        1.62        0.98      0.16 o
   1   6   2       12.52       14.82      0.40 o
   2   6   2       93.41       98.57      1.37 o
   3   6   2       46.37       48.05      1.40 o
   4   6   2        2.89        2.74      0.58 o
   5   6   2        0.01        0.03      0.39 o
   6   6   2        9.75        8.42      0.63 o
   7   6   2        1.34        0.75      0.40 o
   8   6   2        8.37        8.40      0.83 o
   9   6   2        0.49        0.14      0.54 o
  -7   7   2        0.24        0.68      0.67 o
  -6   7   2        0.52        0.11      0.41 o
  -5   7   2        0.31       -0.03      0.41 o
  -4   7   2        3.93        5.14      0.85 o
  -3   7   2        4.49        2.84      0.52 o
  -2   7   2       13.87       13.69      0.44 o
  -1   7   2        0.05        0.10      0.18 o
   0   7   2        0.01       -0.16      0.17 o
   1   7   2       12.58       13.86      0.41 o
   2   7   2        0.64        0.55      0.21 o
   3   7   2       15.56       15.43      0.69 o
   4   7   2        0.06        0.42      0.40 o
   5   7   2        0.06       -0.11      0.68 o
   6   7   2        3.05        2.26      0.48 o
   7   7   2        3.23        3.11      0.64 o
   8   7   2        4.82        4.28      0.74 o
  -6   8   2        1.50        1.81      0.96 o
  -5   8   2        0.00       -0.23      0.52 o
  -4   8   2        0.35        0.83      0.44 o
  -3   8   2        6.77        6.91      0.53 o
  -2   8   2       42.29       42.42      0.95 o
  -1   8   2        6.10        5.15      0.36 o
   0   8   2        1.00        0.54      0.23 o
   1   8   2        6.72        7.55      0.41 o
   2   8   2        2.68        2.23      0.33 o
   3   8   2        0.44        0.24      0.39 o
   4   8   2        0.48        0.75      1.08 o
   5   8   2        3.65        4.48      0.70 o
   6   8   2        0.10       -0.43      0.46 o
   7   8   2        1.42        1.83      0.66 o
  -4   9   2        0.00        0.56      0.66 o
  -3   9   2        4.46        5.14      0.61 o
  -2   9   2       35.40       36.62      1.21 o
  -1   9   2        2.96        2.65      0.35 o
   0   9   2        0.65        0.37      0.34 o
   1   9   2        7.98        8.35      0.64 o
   2   9   2        7.78        7.22      0.61 o
   3   9   2        0.02       -0.11      0.47 o
   4   9   2        0.01       -0.39      0.39 o
   5   9   2        0.15       -0.01      0.55 o
   6   9   2        0.57       -0.16      0.53 o
  -2  10   2        8.33        6.43      1.04 o
  -1  10   2       18.43       20.95      1.07 o
   0  10   2        0.79        0.92      0.31 o
   1  10   2        0.06        0.01      0.33 o
   2  10   2        3.20        3.57      0.71 o
   3  10   2        0.93       -0.12      0.56 o
   4  10   2        0.00       -0.68      0.87 o
  -1 -10   3        0.70        1.25      0.45 o
   0 -10   3        0.26        0.05      0.35 o
  -4  -9   3        0.70        0.62      0.74 o
  -3  -9   3        3.61        4.99      0.93 o
  -2  -9   3        1.61        2.01      0.37 o
  -1  -9   3        0.02       -0.23      0.32 o
   0  -9   3        4.25        4.62      0.51 o
   1  -9   3        9.59       11.08      0.66 o
   2  -9   3        0.27       -0.16      0.54 o
   3  -9   3        0.68        0.79      0.75 o
   4  -9   3        0.81        1.08      0.86 o
  -6  -8   3        1.84        3.31      0.76 o
  -5  -8   3        0.09       -0.11      0.49 o
  -4  -8   3        0.77        1.37      0.44 o
  -3  -8   3        6.97        7.83      0.77 o
  -2  -8   3        1.45        0.80      0.34 o
  -1  -8   3        0.84        0.48      0.74 o
   0  -8   3        0.64        0.34      0.49 o
   1  -8   3        0.21       -0.01      0.30 o
   2  -8   3        0.03        0.22      0.38 o
   3  -8   3        0.60       -0.20      0.33 o
   4  -8   3        0.16        0.14      0.40 o
   5  -8   3        2.00        2.45      0.57 o
  -7  -7   3        0.77        0.83      0.86 o
  -6  -7   3        0.99        1.58      0.81 o
  -5  -7   3        0.44        0.62      0.41 o
  -4  -7   3        1.65        0.82      0.50 o
  -3  -7   3        3.78        5.65      0.53 o
  -2  -7   3        0.02        0.12      0.46 o
  -1  -7   3        9.16        9.18      0.54 o
   0  -7   3        2.51        1.77      0.34 o
   1  -7   3        1.04        0.81      0.24 o
   2  -7   3        3.10        3.09      0.26 o
   3  -7   3        8.44        8.10      0.52 o
   4  -7   3        6.93        6.00      0.54 o
   5  -7   3        0.95        1.40      0.46 o
   6  -7   3        5.25        4.62      0.61 o
  -8  -6   3        0.02        0.40      0.60 o
  -7  -6   3        8.06        7.36      0.81 o
  -6  -6   3       10.58       12.19      1.00 o
  -5  -6   3        2.68        2.06      0.45 o
  -4  -6   3        2.41        2.61      0.52 o
  -3  -6   3       12.52       13.20      0.66 o
  -2  -6   3       12.22       12.44      0.48 o
  -1  -6   3       10.54        9.00      0.44 o
   0  -6   3        0.40        0.72      0.28 o
   1  -6   3        1.28        1.02      0.19 o
   2  -6   3       19.30       17.33      0.41 o
   3  -6   3        0.49        0.25      0.24 o
   4  -6   3        0.09       -0.15      0.31 o
   5  -6   3       11.41       11.95      0.64 o
   6  -6   3        3.07        3.17      0.46 o
   7  -6   3        2.76        3.40      0.69 o
  -8  -5   3        0.07        0.19      0.48 o
  -7  -5   3        0.01       -0.21      0.37 o
  -6  -5   3        3.45        3.15      0.65 o
  -5  -5   3        3.01        2.94      0.42 o
  -4  -5   3        8.38        8.40      0.56 o
  -3  -5   3      143.17      148.35      2.65 o
  -2  -5   3       15.34       18.39      0.53 o
  -1  -5   3       17.85       15.65      0.36 o
   0  -5   3       20.56       25.48      0.40 o
   1  -5   3      115.59      114.20      1.27 o
   2  -5   3        0.13       -0.01      0.12 o
   3  -5   3       17.47       17.25      0.48 o
   4  -5   3       64.42       64.15      1.23 o
   5  -5   3        3.15        2.74      0.34 o
   6  -5   3       30.01       31.15      0.97 o
   7  -5   3       44.50       43.12      1.19 o
   8  -5   3        6.77        7.01      0.65 o
  -9  -4   3        2.24        2.34      0.71 o
  -8  -4   3        0.41        0.81      0.54 o
  -7  -4   3        0.54        0.51      0.34 o
  -6  -4   3        7.46        7.82      0.60 o
  -5  -4   3        0.07       -0.38      0.40 o
  -4  -4   3       29.72       31.92      1.00 o
  -3  -4   3       12.30       16.32      1.11 o
  -2  -4   3        5.64        6.80      0.31 o
  -1  -4   3       68.11       84.22      0.81 o
   0  -4   3      179.81      197.93      1.71 o
   1  -4   3      243.53      279.47      2.36 o
   2  -4   3        0.55        0.56      0.11 o
   3  -4   3        3.10        3.26      0.28 o
   4  -4   3       59.52       53.06      0.97 o
   5  -4   3        0.17       -0.15      0.22 o
   6  -4   3       24.28       22.93      0.78 o
   7  -4   3       52.18       57.55      2.58 o
   8  -4   3       18.18       21.08      0.83 o
   9  -4   3        0.33        0.93      0.62 o
  -9  -3   3       15.41       14.94      1.21 o
  -8  -3   3        2.30        2.61      0.63 o
  -7  -3   3       17.93       17.61      0.99 o
  -6  -3   3        9.25        9.92      0.75 o
  -5  -3   3        0.12       -0.23      0.23 o
  -4  -3   3       50.98       47.94      1.21 o
  -3  -3   3      461.58      485.97      9.95 o
  -2  -3   3      751.61      790.09      8.71 o
  -1  -3   3      124.93      113.71      1.00 o
   0  -3   3      103.76      100.16      0.93 o
   1  -3   3      126.85      161.15      1.41 o
   2  -3   3      434.62      448.06      4.10 o
   3  -3   3       26.67       21.39      0.56 o
   4  -3   3        2.02        2.49      0.26 o
   5  -3   3       16.47       15.66      0.53 o
   6  -3   3        8.16        7.30      0.49 o
   7  -3   3       14.47       12.78      0.57 o
   8  -3   3       36.94       37.95      1.03 o
   9  -3   3        2.46        2.85      0.42 o
  -9  -2   3       12.43       13.29      1.11 o
  -8  -2   3        2.96        3.39      0.56 o
  -7  -2   3        0.04       -0.28      0.30 o
  -6  -2   3       20.72       20.88      0.80 o
  -5  -2   3       33.01       31.21      0.93 o
  -4  -2   3       27.46       33.83      0.69 o
  -3  -2   3      121.50      157.91      2.76 o
  -2  -2   3        0.63        1.32      0.13 o
  -1  -2   3       71.58       80.76      0.92 o
   0  -2   3       90.00      101.76      1.09 o
   1  -2   3      754.14      863.04      7.56 o
   2  -2   3      124.83      172.87      2.22 o
   3  -2   3        8.00        6.21      0.26 o
   4  -2   3        0.13        0.21      0.11 o
   5  -2   3      312.30      286.80      4.34 o
   6  -2   3       15.02       13.56      0.51 o
   7  -2   3       19.41       18.24      0.91 o
   8  -2   3       50.40       55.57      1.23 o
   9  -2   3       32.92       37.77      1.01 o
  -9  -1   3        0.04        0.15      0.46 o
  -8  -1   3       12.76       14.50      0.88 o
  -7  -1   3        9.31        8.49      0.66 o
  -6  -1   3       42.56       43.90      1.39 o
  -5  -1   3       26.02       25.60      0.69 o
  -4  -1   3        9.03       10.74      0.23 o
  -3  -1   3        4.21        3.34      0.12 o
  -2  -1   3      392.23      468.52      4.54 o
  -1  -1   3      208.64      217.12      1.88 o
   0  -1   3      185.94      181.35      2.19 o
   1  -1   3      322.26      304.97      3.18 o
   2  -1   3      542.89      590.69      6.02 o
   3  -1   3        0.34        1.61      0.11 o
   4  -1   3        3.63        5.59      0.20 o
   5  -1   3       80.56       76.24      1.01 o
   6  -1   3        8.91       10.28      0.49 o
   7  -1   3        2.92        2.92      0.26 o
   8  -1   3        1.10        1.31      0.24 o
   9  -1   3        1.19        0.95      0.30 o
  10  -1   3        1.57        2.05      0.38 o
  -9   0   3        5.53        9.99      0.94 o
  -8   0   3       11.73       12.29      0.80 o
  -7   0   3        1.32        1.22      0.36 o
  -6   0   3       23.56       21.70      0.63 o
  -5   0   3       61.13       58.89      0.83 o
  -4   0   3        5.45        6.28      0.20 o
  -3   0   3        0.02        0.33      0.14 o
  -2   0   3       32.61       35.08      0.46 o
  -1   0   3      497.65      462.98      3.67 o
   0   0   3      178.01      186.86      1.83 o
   1   0   3      602.73      625.76      7.82 o
   2   0   3        2.56        3.56      0.13 o
   3   0   3       65.07       68.11      0.85 o
   4   0   3        9.19        9.49      0.43 o
   5   0   3       10.33        8.90      0.91 o
   6   0   3       81.30       76.48      1.54 o
   7   0   3       17.58       14.61      0.55 o
   8   0   3        1.90        2.46      0.41 o
   9   0   3       10.74       12.24      0.73 o
  -9   1   3        5.37        5.80      0.79 o
  -8   1   3        0.21        0.50      0.36 o
  -7   1   3        0.94        0.46      0.25 o
  -6   1   3        0.30        0.50      0.18 o
  -5   1   3        0.09       -0.08      0.14 o
  -4   1   3       10.79       12.04      0.27 o
  -3   1   3      105.40      117.27      1.31 o
  -2   1   3       10.52        7.63      0.24 o
  -1   1   3     1045.13     1011.03      8.25 o
   0   1   3       18.64       25.52      0.28 o
   1   1   3        6.54        5.11      0.15 o
   2   1   3      639.33      653.35      6.30 o
   3   1   3        0.09       -0.05      0.05 o
   4   1   3        7.18        8.65      0.32 o
   5   1   3       29.27       31.18      0.88 o
   6   1   3        4.35        4.33      0.35 o
   7   1   3       35.61       31.72      0.71 o
   8   1   3        0.00       -0.06      0.22 o
   9   1   3        6.31        4.88      1.08 o
  -9   2   3        3.11        4.05      0.79 o
  -8   2   3        0.46        0.70      0.47 o
  -7   2   3        2.31        2.56      0.51 o
  -6   2   3       55.98       45.76      1.02 o
  -5   2   3       26.20       17.38      0.56 o
  -4   2   3       22.08       20.36      0.75 o
  -3   2   3      339.43      379.11      4.02 o
  -2   2   3      749.30      803.14      8.78 o
  -1   2   3      172.60      168.58      1.50 o
   0   2   3      147.18      132.70      1.28 o
   1   2   3      292.56      326.17      2.93 o
   2   2   3       81.13       98.54      1.16 o
   3   2   3      132.99      127.29      1.38 o
   4   2   3      211.59      208.43      2.31 o
   5   2   3       38.55       43.18      0.60 o
   6   2   3        9.60        9.15      0.30 o
   7   2   3        2.77        2.65      0.28 o
   8   2   3       14.15       14.40      1.03 o
   9   2   3       11.94       12.68      1.54 o
  -9   3   3       30.45       34.72      1.26 o
  -8   3   3        0.05        0.15      0.34 o
  -7   3   3        1.20        1.12      0.35 o
  -6   3   3        0.20        0.07      0.28 o
  -5   3   3       46.24       42.72      1.57 o
  -4   3   3       12.54       10.25      0.44 o
  -3   3   3        8.80       11.03      0.30 o
  -2   3   3       28.59       23.91      0.38 o
  -1   3   3      197.31      194.02      1.85 o
   0   3   3      312.76      301.82      2.60 o
   1   3   3      119.34       99.49      0.95 o
   2   3   3        0.35        0.14      0.10 o
   3   3   3        0.80        0.92      0.11 o
   4   3   3       78.26       89.92      1.16 o
   5   3   3       32.29       31.43      0.62 o
   6   3   3        6.28        6.19      0.30 o
   7   3   3        0.66        1.22      0.45 o
   8   3   3       19.39       17.24      0.71 o
   9   3   3        0.32       -0.33      0.38 o
  10   3   3        0.41        0.00      0.35 o
  -8   4   3        1.37        2.01      0.48 o
  -7   4   3        0.20        0.30      0.31 o
  -6   4   3       33.14       27.10      0.95 o
  -5   4   3       21.86       15.14      0.69 o
  -4   4   3        9.05        8.04      0.65 o
  -3   4   3        2.71        2.48      0.20 o
  -2   4   3      709.02      763.83      7.21 o
  -1   4   3      932.88      954.14      8.39 o
   0   4   3      230.90      232.07      2.09 o
   1   4   3        0.75        0.97      0.27 o
   2   4   3      216.30      220.33      2.24 o
   3   4   3      112.24       95.47      2.21 o
   4   4   3        0.04        0.04      0.16 o
   5   4   3      185.05      174.04      2.70 o
   6   4   3       34.95       37.25      1.07 o
   7   4   3        0.05       -0.06      0.25 o
   8   4   3        0.52        0.75      0.32 o
   9   4   3        6.24        5.61      0.51 o
  10   4   3        1.18        0.60      0.50 o
  -8   5   3        1.88        2.04      0.55 o
  -7   5   3        0.74        0.66      0.37 o
  -6   5   3        0.22       -0.09      0.50 o
  -5   5   3       16.75       16.11      0.76 o
  -4   5   3       19.76       15.23      0.70 o
  -3   5   3       43.36       41.45      0.93 o
  -2   5   3       38.12       42.15      0.65 o
  -1   5   3        9.40        8.28      0.29 o
   0   5   3       95.78       91.65      1.04 o
   1   5   3        1.50        1.21      0.12 o
   2   5   3       13.93       12.78      0.32 o
   3   5   3        2.14        2.03      0.19 o
   4   5   3        0.66        0.15      0.48 o
   5   5   3       21.08       23.18      0.84 o
   6   5   3        3.97        3.28      0.41 o
   7   5   3        0.02       -0.23      0.30 o
   8   5   3        0.01       -0.15      0.33 o
   9   5   3        1.00        0.99      0.55 o
  -7   6   3        2.82        4.22      1.04 o
  -6   6   3        5.92        4.86      0.57 o
  -5   6   3       14.58       12.74      0.75 o
  -4   6   3        0.83        0.22      0.31 o
  -3   6   3        0.73       -0.03      0.24 o
  -2   6   3       15.41       17.41      0.44 o
  -1   6   3      179.68      186.13      2.30 o
   0   6   3       24.65       25.92      0.52 o
   1   6   3       18.24       20.09      0.41 o
   2   6   3       28.91       27.20      0.51 o
   3   6   3       17.26       16.79      0.60 o
   4   6   3        1.79        2.58      0.47 o
   5   6   3        2.11        1.70      0.44 o
   6   6   3       16.51       16.57      0.85 o
   7   6   3        4.77        5.38      0.58 o
   8   6   3        1.94        2.34      0.51 o
   9   6   3        1.89        1.61      0.57 o
  -6   7   3        0.00        0.28      0.38 o
  -5   7   3        1.23        0.73      0.42 o
  -4   7   3        0.01       -0.26      0.33 o
  -3   7   3        0.03       -0.26      0.26 o
  -2   7   3        2.90        2.39      0.34 o
  -1   7   3        0.05        0.06      0.18 o
   0   7   3        0.12        0.22      0.18 o
   1   7   3        3.15        3.15      0.21 o
   2   7   3        5.33        5.33      0.32 o
   3   7   3       10.95        9.48      0.58 o
   4   7   3        1.84        2.07      1.02 o
   5   7   3        0.20       -0.11      0.52 o
   6   7   3        4.94        4.96      0.58 o
   7   7   3        3.85        4.10      0.73 o
   8   7   3        1.20        0.66      1.23 o
  -5   8   3        3.59        2.92      0.55 o
  -4   8   3        0.13        0.28      0.40 o
  -3   8   3        4.02        4.48      0.56 o
  -2   8   3        4.56        3.44      0.39 o
  -1   8   3        5.64        6.22      0.38 o
   0   8   3        5.35        4.77      0.35 o
   1   8   3        0.05       -0.17      0.20 o
   2   8   3        2.88        3.08      0.53 o
   3   8   3        8.77        7.34      0.65 o
   4   8   3        0.09       -0.31      0.48 o
   5   8   3        3.65        4.12      0.73 o
   6   8   3        1.49        1.20      0.53 o
   7   8   3        0.01       -0.46      0.46 o
  -4   9   3        0.30        0.60      0.61 o
  -3   9   3        0.74        0.53      0.43 o
  -2   9   3        2.97        3.70      0.93 o
  -1   9   3        3.22        3.07      0.64 o
   0   9   3        0.06       -0.18      0.25 o
   1   9   3        1.24        0.82      0.35 o
   2   9   3        0.17        0.00      0.27 o
   3   9   3        0.92        0.08      0.83 o
   4   9   3        1.07        1.16      0.62 o
   5   9   3        4.03        3.88      0.89 o
   6   9   3        1.05        0.55      1.07 o
  -2  10   3        2.26        2.22      0.53 o
  -1  10   3        5.36        5.32      1.06 o
   0  10   3        0.17        0.43      0.31 o
   1  10   3        0.19        0.34      0.33 o
   2  10   3        0.97        0.22      0.79 o
   3  10   3        1.30        0.79      0.61 o
   4  10   3        0.50        0.56      0.63 o
  -4  -9   4        0.48        0.94      0.81 o
  -3  -9   4       28.12       33.02      1.59 o
  -2  -9   4       18.59       21.27      0.87 o
  -1  -9   4        0.01        0.33      0.37 o
   0  -9   4        0.08       -0.02      0.53 o
   1  -9   4        0.16        0.03      0.41 o
   2  -9   4        0.00        1.28      0.62 o
   3  -9   4        0.94        0.45      0.62 o
  -6  -8   4        0.46       -0.03      1.03 o
  -5  -8   4        2.38        2.54      1.05 o
  -4  -8   4        1.45        0.88      0.55 o
  -3  -8   4        3.90        5.81      0.77 o
  -2  -8   4        9.27        9.72      0.60 o
  -1  -8   4        4.24        2.59      0.44 o
   0  -8   4        2.44        3.16      0.43 o
   1  -8   4        0.07        0.10      0.31 o
   2  -8   4        0.03       -0.01      0.49 o
   3  -8   4        0.07        0.36      0.37 o
   4  -8   4        0.34        0.54      0.43 o
   5  -8   4        1.35        1.71      0.54 o
  -7  -7   4        1.44        0.78      0.60 o
  -6  -7   4        0.45        0.77      0.56 o
  -5  -7   4        2.95        3.78      0.69 o
  -4  -7   4        1.23        1.28      0.39 o
  -3  -7   4        4.03        3.27      0.47 o
  -2  -7   4       64.96       66.65      1.82 o
  -1  -7   4        6.61        5.15      0.46 o
   0  -7   4        3.79        4.13      0.43 o
   1  -7   4        1.02        1.15      0.36 o
   2  -7   4        0.64        0.50      0.21 o
   3  -7   4        2.81        1.94      0.35 o
   4  -7   4        3.35        3.40      0.47 o
   5  -7   4        9.63       11.59      0.80 o
   6  -7   4        1.73        1.94      0.51 o
  -7  -6   4        1.06        0.77      0.52 o
  -6  -6   4        0.00        0.11      0.44 o
  -5  -6   4        3.97        3.37      0.51 o
  -4  -6   4        0.28       -0.04      0.50 o
  -3  -6   4        6.80        6.28      0.50 o
  -2  -6   4        2.78        2.55      0.29 o
  -1  -6   4        1.64        1.10      0.31 o
   0  -6   4        1.46        2.20      0.47 o
   1  -6   4        2.04        1.37      0.20 o
   2  -6   4        0.00       -0.08      0.14 o
   3  -6   4        0.90        0.69      0.25 o
   4  -6   4        0.01       -0.26      0.26 o
   5  -6   4        0.07        0.20      0.29 o
   6  -6   4        0.53        0.34      0.34 o
   7  -6   4        0.06        0.22      0.36 o
  -8  -5   4        0.38        0.52      0.56 o
  -7  -5   4       20.33       20.80      1.46 o
  -6  -5   4       36.16       38.15      1.31 o
  -5  -5   4        1.32        1.62      0.38 o
  -4  -5   4        4.08        4.27      0.68 o
  -3  -5   4        2.96        3.20      0.37 o
  -2  -5   4        0.00       -0.11      0.17 o
  -1  -5   4        1.72        1.04      0.22 o
   0  -5   4       13.39       16.96      0.34 o
   1  -5   4       31.63       36.11      0.58 o
   2  -5   4       14.58       16.47      0.38 o
   3  -5   4        0.32        0.38      0.18 o
   4  -5   4      151.08      150.11      2.21 o
   5  -5   4        1.43        0.67      0.27 o
   6  -5   4       12.20       11.77      0.63 o
   7  -5   4        0.86        0.37      0.46 o
   8  -5   4        1.09        1.39      0.42 o
  -8  -4   4        0.01        0.42      0.48 o
  -7  -4   4        0.26        0.09      0.37 o
  -6  -4   4        0.21        0.24      0.46 o
  -5  -4   4        3.15        2.44      0.38 o
  -4  -4   4        7.83       10.79      0.61 o
  -3  -4   4       30.60       28.42      0.74 o
  -2  -4   4        1.61        1.56      0.19 o
  -1  -4   4        6.81        5.71      0.18 o
   0  -4   4       26.03       24.75      0.37 o
   1  -4   4       67.95       72.98      0.79 o
   2  -4   4       50.67       45.30      0.63 o
   3  -4   4        7.06        6.18      0.33 o
   4  -4   4      363.10      350.46      3.98 o
   5  -4   4        8.68        8.13      0.44 o
   6  -4   4        0.13        0.35      0.25 o
   7  -4   4       12.15       12.81      0.65 o
   8  -4   4        3.33        3.58      0.45 o
   9  -4   4        3.12        3.00      0.62 o
  -9  -3   4        4.51        2.55      0.77 o
  -8  -3   4        0.39        0.71      0.54 o
  -7  -3   4        4.18        3.15      0.53 o
  -6  -3   4      357.03      355.90      8.05 o
  -5  -3   4      223.88      216.08      3.89 o
  -4  -3   4       11.86       13.59      0.63 o
  -3  -3   4       71.85       73.71      1.30 o
  -2  -3   4       72.89       94.17      1.28 o
  -1  -3   4       49.93       57.89      0.72 o
   0  -3   4       64.92       57.80      0.70 o
   1  -3   4       95.74      131.88      1.36 o
   2  -3   4      217.10      232.45      2.45 o
   3  -3   4      252.77      248.54      2.85 o
   4  -3   4       16.68       16.44      0.48 o
   5  -3   4      758.37      725.90      8.28 o
   6  -3   4        3.05        2.58      0.30 o
   7  -3   4        4.71        5.07      0.42 o
   8  -3   4        9.04        7.15      0.51 o
   9  -3   4        0.43        0.49      0.33 o
  -9  -2   4        0.71        1.23      0.60 o
  -8  -2   4        0.18       -0.08      0.44 o
  -7  -2   4        0.02        0.34      0.38 o
  -6  -2   4      126.67      124.35      3.05 o
  -5  -2   4        7.25        5.96      0.47 o
  -4  -2   4       25.17       24.27      0.78 o
  -3  -2   4       73.51       76.57      1.28 o
  -2  -2   4        0.11       -0.11      0.11 o
  -1  -2   4        7.36        8.28      0.20 o
   0  -2   4        6.47        7.56      0.20 o
   1  -2   4      398.54      426.40      4.07 o
   2  -2   4      841.36      923.60      9.52 o
   3  -2   4      232.84      227.35      3.09 o
   4  -2   4      198.09      191.71      3.38 o
   5  -2   4     1131.16     1073.46     11.90 o
   6  -2   4       55.38       53.34      1.11 o
   7  -2   4        9.42        9.20      0.61 o
   8  -2   4        8.20        7.02      0.46 o
   9  -2   4        0.86        1.20      0.32 o
  -9  -1   4        4.37        4.61      0.77 o
  -8  -1   4       26.51       28.91      1.59 o
  -7  -1   4        5.06        5.33      1.24 o
  -6  -1   4        8.37        7.47      0.60 o
  -5  -1   4     1173.64     1109.02     16.93 o
  -4  -1   4      141.65      141.08      1.55 o
  -3  -1   4      400.87      402.31      3.97 o
  -2  -1   4      200.55      209.78      1.83 o
  -1  -1   4      207.23      270.14      2.34 o
   0  -1   4        0.13       -0.06      0.06 o
   1  -1   4       34.08       28.34      0.37 o
   2  -1   4       15.08       15.49      0.37 o
   3  -1   4       63.71       76.70      1.19 o
   4  -1   4       14.57       16.19      0.38 o
   5  -1   4      184.28      170.44      4.42 o
   6  -1   4      236.44      214.68      3.01 o
   7  -1   4        1.37        1.83      0.25 o
   8  -1   4        6.31        6.08      0.49 o
   9  -1   4        5.47        4.57      0.47 o
  10  -1   4        1.19        0.88      0.31 o
  -9   0   4        1.55        2.17      0.65 o
  -8   0   4        4.06        5.43      0.63 o
  -7   0   4        7.63        7.70      0.73 o
  -6   0   4        4.02        4.67      0.34 o
  -5   0   4      440.63      433.45      5.13 o
  -4   0   4       15.90       14.36      0.33 o
  -3   0   4       41.89       46.51      0.58 o
  -2   0   4      144.49      161.59      1.56 o
  -1   0   4      211.37      229.36      1.89 o
   0   0   4      358.80      355.82      3.03 o
   1   0   4       70.72       74.60      1.22 o
   2   0   4      730.20      824.28      8.76 o
   3   0   4      644.72      677.09      7.03 o
   4   0   4       16.62       13.08      0.27 o
   5   0   4      189.72      179.17      3.18 o
   6   0   4      420.49      399.31      5.69 o
   7   0   4       30.59       29.24      0.85 o
   8   0   4        1.48        1.93      0.46 o
   9   0   4        0.94        1.66      0.42 o
  -9   1   4        1.75        2.52      0.69 o
  -8   1   4        9.41       10.97      0.96 o
  -7   1   4        5.71        6.14      0.42 o
  -6   1   4       28.24       29.60      0.73 o
  -5   1   4        3.85        2.52      0.26 o
  -4   1   4      195.55      182.78      2.36 o
  -3   1   4       33.31       34.13      0.57 o
  -2   1   4      104.72      106.45      1.09 o
  -1   1   4       20.32       22.63      0.31 o
   0   1   4      296.67      317.10      2.57 o
   1   1   4       18.73       15.58      0.26 o
   2   1   4       72.40       66.51      0.78 o
   3   1   4       46.83       51.17      0.69 o
   4   1   4        2.91        2.85      0.15 o
   5   1   4      112.28      110.21      1.86 o
   6   1   4       65.78       65.38      1.35 o
   7   1   4        0.02        0.00      0.18 o
   8   1   4        4.79        4.48      0.61 o
  -9   2   4       19.39       21.67      1.48 o
  -8   2   4        6.48        7.25      0.57 o
  -7   2   4        1.15        0.67      0.38 o
  -6   2   4        0.31        0.31      0.23 o
  -5   2   4        0.48        0.15      0.20 o
  -4   2   4       54.47       54.38      1.04 o
  -3   2   4      101.94      105.61      1.31 o
  -2   2   4       19.14       18.83      0.39 o
  -1   2   4        1.59        1.61      0.09 o
   0   2   4      235.87      227.55      1.98 o
   1   2   4      316.22      361.03      3.10 o
   2   2   4        8.75       14.82      0.31 o
   3   2   4      107.69      133.25      1.45 o
   4   2   4        8.60        6.85      0.22 o
   5   2   4        6.37        9.57      0.26 o
   6   2   4       30.74       30.07      0.54 o
   7   2   4       23.98       22.90      0.89 o
   8   2   4        9.01        9.22      0.87 o
   9   2   4        0.52       -0.77      0.77 o
  -8   3   4        1.55        2.66      0.48 o
  -7   3   4        2.37        2.70      0.42 o
  -6   3   4       37.88       34.13      1.21 o
  -5   3   4       16.87       12.96      0.54 o
  -4   3   4        2.89        3.93      0.32 o
  -3   3   4      127.73      126.55      1.69 o
  -2   3   4        0.37        0.17      0.08 o
  -1   3   4        0.31        0.33      0.09 o
   0   3   4        7.64        5.05      0.16 o
   1   3   4        0.97        0.47      0.12 o
   2   3   4      230.50      285.74      3.81 o
   3   3   4        1.57        1.84      0.15 o
   4   3   4       37.94       45.06      1.15 o
   5   3   4        1.05        0.32      0.11 o
   6   3   4       13.02       14.86      0.72 o
   7   3   4        1.48        1.79      0.28 o
   8   3   4        1.09        0.79      0.27 o
   9   3   4        3.25        2.48      0.64 o
  10   3   4        0.49        0.27      0.33 o
  -8   4   4       36.96       45.74      1.43 o
  -7   4   4        0.07       -0.30      0.30 o
  -6   4   4        3.62        2.10      0.49 o
  -5   4   4        7.47        4.06      0.43 o
  -4   4   4       20.16       18.40      0.65 o
  -3   4   4        6.34        8.42      0.44 o
  -2   4   4        0.90        0.60      0.13 o
  -1   4   4       65.43       55.04      0.70 o
   0   4   4      146.36      128.17      1.18 o
   1   4   4      327.93      339.46      2.95 o
   2   4   4     2586.08     2759.40     23.78 o
   3   4   4       14.97       24.41      0.51 o
   4   4   4       19.30       25.10      0.67 o
   5   4   4      126.29      132.51      1.89 o
   6   4   4       23.69       26.15      2.18 o
   7   4   4        0.60        0.22      0.28 o
   8   4   4        2.85        3.44      0.42 o
   9   4   4        9.74        9.96      0.74 o
  10   4   4        0.04       -0.38      0.40 o
  -8   5   4       20.05       21.58      1.51 o
  -7   5   4        1.40        1.83      0.46 o
  -6   5   4        5.79        5.36      0.69 o
  -5   5   4       39.30       37.50      1.16 o
  -4   5   4        9.13        7.03      0.51 o
  -3   5   4        0.00       -0.04      0.18 o
  -2   5   4        7.58        7.97      0.33 o
  -1   5   4        8.00        8.64      0.27 o
   0   5   4        6.68        9.04      0.29 o
   1   5   4       35.14       39.66      0.57 o
   2   5   4       70.09       71.09      0.89 o
   3   5   4       67.58       69.96      1.00 o
   4   5   4        0.26        0.35      0.17 o
   5   5   4       18.24       17.76      0.75 o
   6   5   4        0.01       -0.19      0.27 o
   7   5   4        1.43        0.66      0.34 o
   8   5   4        0.01        0.33      0.35 o
   9   5   4        0.00        0.29      0.43 o
  -7   6   4        8.85       10.90      0.98 o
  -6   6   4       10.34       10.00      0.81 o
  -5   6   4       25.20       21.10      0.93 o
  -4   6   4       37.94       30.35      1.15 o
  -3   6   4        4.40        3.81      0.36 o
  -2   6   4       13.77       15.19      0.46 o
  -1   6   4       27.61       25.93      0.59 o
   0   6   4        3.37        3.17      0.21 o
   1   6   4        0.20       -0.14      0.14 o
   2   6   4      409.01      407.21      4.02 o
   3   6   4      578.46      596.10      6.91 o
   4   6   4        1.82        2.03      0.45 o
   5   6   4        0.14        0.05      0.41 o
   6   6   4       31.35       32.64      1.34 o
   7   6   4        2.82        2.85      0.47 o
   8   6   4        0.02       -0.35      0.35 o
   9   6   4        0.73        0.71      0.51 o
  -6   7   4        0.33        0.70      0.43 o
  -5   7   4        5.34        5.45      0.60 o
  -4   7   4        1.31        0.47      0.40 o
  -3   7   4        0.04       -0.31      0.37 o
  -2   7   4        2.04        2.13      0.25 o
  -1   7   4        1.09        1.11      0.23 o
   0   7   4        5.43        4.93      0.27 o
   1   7   4        0.39        0.21      0.16 o
   2   7   4        5.41        6.37      0.28 o
   3   7   4       29.36       28.49      0.98 o
   4   7   4        0.39        0.18      0.41 o
   5   7   4        0.05       -0.25      0.38 o
   6   7   4        0.86        0.30      0.37 o
   7   7   4        0.19       -0.11      0.35 o
   8   7   4        0.00       -0.43      0.43 o
  -5   8   4        1.54        2.33      0.53 o
  -4   8   4        8.82        7.79      1.51 o
  -3   8   4        6.04        6.07      0.75 o
  -2   8   4        0.08       -0.35      0.35 o
  -1   8   4        0.20        0.08      0.25 o
   0   8   4        0.84        0.32      0.21 o
   1   8   4        0.44        0.27      0.21 o
   2   8   4        9.30        9.15      0.50 o
   3   8   4       46.85       47.85      1.45 o
   4   8   4       24.63       26.72      1.40 o
   5   8   4        0.00       -0.02      0.45 o
   6   8   4        0.28        0.10      0.41 o
   7   8   4        3.43        2.43      0.66 o
  -4   9   4        0.60        0.73      0.95 o
  -3   9   4        0.65        0.77      0.45 o
  -2   9   4        0.23       -0.38      0.38 o
  -1   9   4        0.18       -0.27      0.27 o
   0   9   4        0.72        0.59      0.24 o
   1   9   4        0.10       -0.10      0.30 o
   2   9   4        1.28        0.13      0.30 o
   3   9   4        0.69       -0.23      0.48 o
   4   9   4        6.06        5.77      0.85 o
   5   9   4        0.16       -0.35      0.57 o
   6   9   4        0.05        0.04      0.58 o
  -2  10   4        0.46        0.63      0.46 o
  -1  10   4        5.46        5.39      0.51 o
   0  10   4        1.10        0.80      0.78 o
   1  10   4        0.12        0.11      0.34 o
   2  10   4        0.03       -0.29      0.54 o
   3  10   4        0.05        0.11      0.60 o
   4  10   4        0.94        0.17      0.62 o
  -3  -9   5        4.78        4.04      0.76 o
  -2  -9   5        5.69        6.18      0.53 o
  -1  -9   5        0.01        0.40      0.46 o
   0  -9   5        4.30        5.01      0.54 o
   1  -9   5       15.09       16.06      0.77 o
   2  -9   5        3.67        3.47      0.76 o
   3  -9   5        0.80        0.25      0.66 o
  -5  -8   5        1.93        1.77      1.02 o
  -4  -8   5        0.37        0.54      0.52 o
  -3  -8   5        1.36        1.60      0.69 o
  -2  -8   5        5.11        6.01      0.51 o
  -1  -8   5        0.02       -0.34      0.34 o
   0  -8   5        7.51        7.99      0.58 o
   1  -8   5        3.86        4.90      1.33 o
   2  -8   5        6.36        6.13      0.77 o
   3  -8   5        0.20       -0.13      0.69 o
   4  -8   5        1.53        2.09      0.58 o
   5  -8   5        0.02        0.04      0.46 o
  -6  -7   5        2.28        1.87      0.62 o
  -5  -7   5        4.45        4.69      0.82 o
  -4  -7   5        0.04       -0.05      0.30 o
  -3  -7   5        6.04        5.48      1.28 o
  -2  -7   5       23.06       24.73      0.87 o
  -1  -7   5        5.19        5.76      0.51 o
   0  -7   5        1.31        1.65      0.37 o
   1  -7   5       24.54       25.72      0.90 o
   2  -7   5       33.84       35.33      1.00 o
   3  -7   5        2.04        2.05      0.41 o
   4  -7   5        0.20        0.13      0.31 o
   5  -7   5        5.07        5.99      0.58 o
   6  -7   5        3.21        3.81      0.74 o
  -7  -6   5        0.52       -0.06      0.58 o
  -6  -6   5        4.48        3.39      0.69 o
  -5  -6   5        2.49        1.81      0.49 o
  -4  -6   5        3.11        3.60      0.52 o
  -3  -6   5        1.75        2.25      0.40 o
  -2  -6   5       14.58       14.58      0.56 o
  -1  -6   5        3.06        3.12      0.39 o
   0  -6   5        1.60        1.66      0.34 o
   1  -6   5        0.39        0.46      0.17 o
   2  -6   5        1.28        1.67      0.21 o
   3  -6   5        0.04       -0.21      0.21 o
   4  -6   5        0.29       -0.11      0.26 o
   5  -6   5        0.11       -0.14      0.38 o
   6  -6   5        5.97        4.96      0.52 o
   7  -6   5        0.05        0.29      0.34 o
  -8  -5   5        2.64        2.34      0.77 o
  -7  -5   5        0.11       -0.15      0.52 o
  -6  -5   5        0.89        0.44      0.39 o
  -5  -5   5        3.18        3.13      0.48 o
  -4  -5   5        0.31       -0.02      0.33 o
  -3  -5   5        0.01        0.09      0.52 o
  -2  -5   5        0.08        0.50      0.23 o
  -1  -5   5       10.94       10.67      0.47 o
   0  -5   5       22.13       26.52      0.48 o
   1  -5   5        0.04       -0.08      0.13 o
   2  -5   5        1.40        1.05      0.16 o
   3  -5   5       15.87       14.94      0.56 o
   4  -5   5        5.08        4.58      0.39 o
   5  -5   5       22.26       23.78      0.76 o
   6  -5   5        2.40        2.41      0.37 o
   7  -5   5        8.48        7.75      0.58 o
   8  -5   5        2.73        2.25      0.45 o
  -8  -4   5        0.08       -0.08      0.48 o
  -7  -4   5        0.03        0.27      0.50 o
  -6  -4   5       24.61       22.24      0.96 o
  -5  -4   5       24.63       24.41      0.97 o
  -4  -4   5        1.34        1.11      0.32 o
  -3  -4   5        5.91        8.57      0.77 o
  -2  -4   5       49.06       47.19      0.92 o
  -1  -4   5       23.21       25.81      0.37 o
   0  -4   5       26.06       22.72      0.39 o
   1  -4   5        6.15        3.61      0.19 o
   2  -4   5       14.16       13.05      0.32 o
   3  -4   5       45.48       42.52      0.83 o
   4  -4   5        4.94        4.21      0.48 o
   5  -4   5        1.40        1.62      0.29 o
   6  -4   5       20.94       20.94      0.70 o
   7  -4   5        0.10        0.11      0.29 o
   8  -4   5        0.28        0.11      0.31 o
  -8  -3   5        0.03        0.63      0.54 o
  -7  -3   5        0.59        0.97      0.43 o
  -6  -3   5        7.09        6.00      2.04 o
  -5  -3   5        7.97        7.22      0.67 o
  -4  -3   5        8.20        6.96      0.49 o
  -3  -3   5        2.29        3.34      0.27 o
  -2  -3   5      223.72      224.79      2.80 o
  -1  -3   5       15.13       19.18      0.37 o
   0  -3   5       47.90       50.17      0.69 o
   1  -3   5       41.15       58.20      0.80 o
   2  -3   5      127.63      141.18      1.67 o
   3  -3   5       23.65       24.63      0.71 o
   4  -3   5       25.74       22.20      0.58 o
   5  -3   5       66.55       61.96      1.17 o
   6  -3   5        0.00        0.07      0.22 o
   7  -3   5        9.36        8.98      0.76 o
   8  -3   5       46.97       44.13      1.15 o
   9  -3   5        2.55        3.07      0.43 o
  -9  -2   5        0.10       -0.33      0.52 o
  -8  -2   5        7.64        9.95      1.02 o
  -7  -2   5        6.35        6.36      0.79 o
  -6  -2   5        0.33        0.90      0.41 o
  -5  -2   5       78.52       80.71      1.81 o
  -4  -2   5        1.31        1.13      0.48 o
  -3  -2   5       65.06       74.85      1.29 o
  -2  -2   5       64.03       77.90      0.79 o
  -1  -2   5        0.28        0.70      0.09 o
   0  -2   5      245.91      275.02      2.56 o
   1  -2   5      416.22      476.17      4.55 o
   2  -2   5      370.61      421.21      5.17 o
   3  -2   5       28.54       23.51      0.66 o
   4  -2   5       35.08       33.89      1.06 o
   5  -2   5        0.26        0.28      0.52 o
   6  -2   5       19.50       20.13      0.66 o
   7  -2   5       24.17       22.45      0.76 o
   8  -2   5       34.58       34.39      0.93 o
   9  -2   5        3.59        3.84      0.45 o
  -9  -1   5       13.01       14.54      1.25 o
  -8  -1   5       49.32       51.57      2.23 o
  -7  -1   5       13.97       13.68      0.90 o
  -6  -1   5       17.15       17.76      0.95 o
  -5  -1   5        2.18        2.00      0.44 o
  -4  -1   5        0.26        0.50      0.13 o
  -3  -1   5      100.44       96.93      1.02 o
  -2  -1   5     1035.87     1174.18      9.75 o
  -1  -1   5     1466.88     1608.72     13.30 o
   0  -1   5      137.56      159.25      1.53 o
   1  -1   5      514.77      572.98      5.46 o
   2  -1   5      158.85      192.17      2.70 o
   3  -1   5      493.12      585.32      7.35 o
   4  -1   5       69.68       66.19      1.50 o
   5  -1   5       17.33       16.62      0.71 o
   6  -1   5       15.48       13.66      1.23 o
   7  -1   5       11.33       10.13      0.47 o
   8  -1   5        9.54        9.52      0.63 o
   9  -1   5       29.08       29.11      0.83 o
  10  -1   5        1.26        1.60      0.32 o
  -9   0   5        5.47        6.84      0.90 o
  -8   0   5       17.95       19.32      1.29 o
  -7   0   5       19.63       20.47      1.07 o
  -6   0   5        0.10       -0.12      0.30 o
  -5   0   5       11.11       10.52      0.47 o
  -4   0   5        4.79        5.90      0.23 o
  -3   0   5       14.80       15.23      0.33 o
  -2   0   5      457.83      558.18      4.71 o
  -1   0   5        1.82        1.51      0.11 o
   0   0   5       74.13       83.97      0.87 o
   1   0   5      376.85      370.45      3.34 o
   2   0   5     1221.05     1343.76     16.54 o
   3   0   5      349.03      416.04      4.43 o
   4   0   5       12.88        9.12      0.28 o
   5   0   5        2.43        1.82      0.17 o
   6   0   5       83.48       85.03      1.25 o
   7   0   5        0.05        0.08      0.20 o
   8   0   5       11.30       10.50      0.56 o
   9   0   5       37.14       40.85      1.57 o
  -9   1   5        3.31        3.86      0.79 o
  -8   1   5        3.78        4.94      0.77 o
  -7   1   5       44.55       45.77      1.63 o
  -6   1   5       39.47       38.80      1.07 o
  -5   1   5       59.21       61.10      1.49 o
  -4   1   5        2.20        2.82      0.22 o
  -3   1   5        0.11        0.05      0.08 o
  -2   1   5        0.03        0.11      0.07 o
  -1   1   5     1227.38     1456.20     11.91 o
   0   1   5      464.86      466.12      4.10 o
   1   1   5      161.90      166.46      1.98 o
   2   1   5       32.87       33.26      0.53 o
   3   1   5      296.10      341.71      3.68 o
   4   1   5       18.85       21.44      0.40 o
   5   1   5        3.86        4.45      0.19 o
   6   1   5       55.44       55.21      0.81 o
   7   1   5        5.26        5.46      0.46 o
   8   1   5        0.18        0.30      0.28 o
   9   1   5        0.24        0.31      0.34 o
  -8   2   5        7.96       10.74      1.02 o
  -7   2   5       18.39       20.60      0.94 o
  -6   2   5        3.62        4.06      0.51 o
  -5   2   5        4.60        3.95      0.43 o
  -4   2   5       38.55       40.42      0.88 o
  -3   2   5       16.06       16.93      0.43 o
  -2   2   5       12.93       11.98      0.24 o
  -1   2   5        7.60       14.07      0.26 o
   0   2   5      170.96      173.55      1.57 o
   1   2   5        0.49        0.80      0.09 o
   2   2   5       80.49       93.39      1.30 o
   3   2   5       91.02      101.62      1.30 o
   4   2   5        0.26        0.30      0.12 o
   5   2   5        0.06        0.11      0.10 o
   6   2   5        3.91        3.79      0.20 o
   7   2   5       42.81       44.31      0.87 o
   8   2   5        5.14        5.20      0.51 o
   9   2   5        0.30        0.44      0.86 o
  -8   3   5        5.41        6.70      0.61 o
  -7   3   5        1.18        1.02      0.37 o
  -6   3   5        0.21        0.13      0.28 o
  -5   3   5       10.78       12.63      0.69 o
  -4   3   5        0.08       -0.18      0.18 o
  -3   3   5        6.21        7.53      0.32 o
  -2   3   5       60.68       62.45      0.80 o
  -1   3   5        3.82        4.84      0.17 o
   0   3   5       62.42       59.76      0.67 o
   1   3   5        0.78        1.05      0.10 o
   2   3   5       50.00       49.06      0.81 o
   3   3   5      222.15      244.09      2.74 o
   4   3   5       20.92       21.47      0.42 o
   5   3   5        1.79        1.98      0.21 o
   6   3   5       19.60       21.12      0.71 o
   7   3   5       27.69       28.21      0.82 o
   8   3   5       13.01       11.78      0.64 o
   9   3   5        0.20        0.54      0.54 o
  10   3   5        0.79        0.86      0.35 o
  -8   4   5        0.99        1.25      0.44 o
  -7   4   5        0.56        1.64      0.41 o
  -6   4   5        2.11        2.55      0.42 o
  -5   4   5       23.49       21.29      0.83 o
  -4   4   5       21.68       17.81      0.64 o
  -3   4   5        6.95        5.59      0.44 o
  -2   4   5       56.80       58.87      0.78 o
  -1   4   5       45.26       49.02      0.74 o
   0   4   5       17.45       14.85      0.32 o
   1   4   5       65.89       57.73      0.68 o
   2   4   5       32.28       45.55      0.60 o
   3   4   5        1.38        2.53      0.18 o
   4   4   5        2.87        1.58      0.22 o
   5   4   5       21.61       21.39      0.76 o
   6   4   5        1.60        1.42      0.32 o
   7   4   5        1.83        0.97      0.70 o
   8   4   5        0.54        0.50      0.39 o
   9   4   5        6.47        5.98      1.07 o
  10   4   5        3.41        3.71      0.53 o
  -8   5   5       28.07       34.95      1.99 o
  -7   5   5        0.07        0.63      0.41 o
  -6   5   5        0.43        0.06      0.33 o
  -5   5   5        1.25        1.13      0.35 o
  -4   5   5        9.53        9.51      0.69 o
  -3   5   5        0.69        0.73      0.24 o
  -2   5   5        0.26        0.82      0.19 o
  -1   5   5        0.06        0.27      0.13 o
   0   5   5       18.59       17.71      0.40 o
   1   5   5       97.91       97.84      1.51 o
   2   5   5       53.33       46.71      0.67 o
   3   5   5       10.50       12.25      0.42 o
   4   5   5        2.72        2.32      0.28 o
   5   5   5        2.22        2.64      0.36 o
   6   5   5        9.13        9.48      0.59 o
   7   5   5        5.71        5.09      0.50 o
   8   5   5        2.97        3.31      0.69 o
   9   5   5        4.99        4.24      0.61 o
  -7   6   5        0.68        1.22      0.76 o
  -6   6   5        0.52        0.03      0.37 o
  -5   6   5       15.23       13.33      0.75 o
  -4   6   5       14.00       12.52      0.71 o
  -3   6   5        0.22       -0.03      0.23 o
  -2   6   5        0.03       -0.05      0.17 o
  -1   6   5      175.59      174.20      1.97 o
   0   6   5      119.46      116.98      1.25 o
   1   6   5       37.05       36.63      0.63 o
   2   6   5        1.36        1.11      0.38 o
   3   6   5       63.95       63.29      1.24 o
   4   6   5       17.57       16.91      0.76 o
   5   6   5        1.33        0.91      0.38 o
   6   6   5       20.18       19.80      1.31 o
   7   6   5        4.39        4.45      0.52 o
   8   6   5        0.01       -0.44      0.44 o
   9   6   5        0.52        0.19      0.49 o
  -6   7   5        0.00        0.32      0.40 o
  -5   7   5        0.01       -0.17      0.36 o
  -4   7   5        3.55        4.05      0.52 o
  -3   7   5        2.96        1.62      0.39 o
  -2   7   5        4.80        4.63      0.31 o
  -1   7   5        7.53        9.06      0.45 o
   0   7   5        0.45        0.60      0.19 o
   1   7   5       11.43       10.76      0.45 o
   2   7   5        3.99        3.95      0.24 o
   3   7   5        1.58        1.79      0.36 o
   4   7   5        0.05        0.09      0.41 o
   5   7   5        0.18       -0.11      0.40 o
   6   7   5        2.07        1.66      0.43 o
   7   7   5        0.11        0.10      0.36 o
   8   7   5        0.16       -0.25      0.45 o
  -5   8   5        4.83        5.65      0.66 o
  -4   8   5        7.09        7.04      0.67 o
  -3   8   5        0.71        0.93      0.41 o
  -2   8   5        0.00       -0.23      0.23 o
  -1   8   5        9.66       10.18      0.66 o
   0   8   5       63.49       63.10      1.29 o
   1   8   5        7.40        6.43      0.37 o
   2   8   5        4.08        3.65      0.36 o
   3   8   5        9.93        8.49      0.64 o
   4   8   5       11.70       10.34      0.96 o
   5   8   5        0.00        0.14      0.56 o
   6   8   5        0.94        0.88      0.54 o
   7   8   5        2.82        1.50      0.84 o
  -4   9   5        0.04        0.56      0.46 o
  -3   9   5        0.01       -0.33      0.40 o
  -2   9   5        0.07       -0.24      0.52 o
  -1   9   5        0.45        0.59      0.26 o
   0   9   5        0.11       -0.07      0.26 o
   1   9   5        0.09       -0.07      0.29 o
   2   9   5        1.26        1.27      0.32 o
   3   9   5        0.59        1.21      0.63 o
   4   9   5        1.01        0.52      0.60 o
   5   9   5        0.47        0.86      0.64 o
   6   9   5        0.28        0.55      0.62 o
  -2  10   5        0.57       -0.12      0.35 o
  -1  10   5        0.16       -0.33      0.33 o
   0  10   5        3.18        3.38      0.53 o
   1  10   5        3.70        3.57      0.51 o
   2  10   5        0.20        0.27      0.61 o
   3  10   5        0.79        1.18      0.67 o
   4  10   5        3.25        2.03      0.74 o
  -2  -9   6        6.69        4.09      0.96 o
  -1  -9   6        1.86        1.08      0.42 o
   0  -9   6        0.51        0.02      0.36 o
   1  -9   6        0.00       -0.47      0.57 o
   2  -9   6        0.00       -0.57      0.57 o
  -4  -8   6        0.27       -0.24      0.53 o
  -3  -8   6        0.56        0.64      0.92 o
  -2  -8   6       18.50       19.10      1.10 o
  -1  -8   6       14.94       15.77      0.94 o
   0  -8   6        0.02       -0.20      0.48 o
   1  -8   6        0.01       -0.13      0.32 o
   2  -8   6        0.35       -0.41      1.16 o
   3  -8   6        1.97        2.13      0.73 o
   4  -8   6        0.00       -0.22      0.53 o
  -6  -7   6        1.19        0.92      0.60 o
  -5  -7   6       10.48       11.66      1.05 o
  -4  -7   6        0.04       -0.42      0.42 o
  -3  -7   6        2.10        2.70      0.58 o
  -2  -7   6      126.23      134.19      2.56 o
  -1  -7   6       63.25       64.62      1.56 o
   0  -7   6        0.51        0.88      0.34 o
   1  -7   6        2.71        2.91      0.47 o
   2  -7   6        1.18        0.03      0.54 o
   3  -7   6        0.58        0.61      0.29 o
   4  -7   6        1.28        1.05      0.36 o
   5  -7   6       15.27       17.44      1.53 o
   6  -7   6        8.35        9.55      0.72 o
  -7  -6   6        0.24        0.63      0.65 o
  -6  -6   6        0.01       -0.39      0.44 o
  -5  -6   6        0.74        0.55      0.49 o
  -4  -6   6       10.08        9.90      0.60 o
  -3  -6   6        3.83        4.21      0.50 o
  -2  -6   6        6.56        7.54      0.48 o
  -1  -6   6       78.02       79.42      1.72 o
   0  -6   6       17.37       14.55      0.68 o
   1  -6   6        7.29        6.62      0.47 o
   2  -6   6        0.60        0.79      0.18 o
   3  -6   6        0.11        0.40      0.24 o
   4  -6   6        1.32        1.02      0.36 o
   5  -6   6        0.90        0.94      0.44 o
   6  -6   6        5.02        5.81      0.55 o
   7  -6   6        0.00        0.17      0.36 o
  -7  -5   6        1.72        2.02      0.71 o
  -6  -5   6        0.57        0.82      0.47 o
  -5  -5   6       10.18        8.71      0.68 o
  -4  -5   6       30.89       30.21      1.15 o
  -3  -5   6        3.83        4.00      0.39 o
  -2  -5   6       23.12       21.24      0.64 o
  -1  -5   6      341.98      347.32      4.72 o
   0  -5   6       37.79       37.16      1.03 o
   1  -5   6        2.81        2.56      0.22 o
   2  -5   6        2.37        2.02      0.21 o
   3  -5   6        2.10        1.38      0.25 o
   4  -5   6        0.03       -0.04      0.24 o
   5  -5   6        9.40        8.76      0.51 o
   6  -5   6       14.24       15.71      0.77 o
   7  -5   6        2.93        3.22      0.46 o
   8  -5   6        0.94        1.03      0.49 o
  -8  -4   6        0.64        0.86      0.60 o
  -7  -4   6        0.03       -0.27      0.44 o
  -6  -4   6        0.93        0.87      0.87 o
  -5  -4   6        0.08       -0.28      0.29 o
  -4  -4   6        6.65        6.62      0.54 o
  -3  -4   6        1.13        1.00      0.25 o
  -2  -4   6        3.47        3.31      0.27 o
  -1  -4   6        0.04        0.24      0.20 o
   0  -4   6        1.01        0.65      0.20 o
   1  -4   6        5.01        5.37      0.37 o
   2  -4   6        1.02        0.83      0.19 o
   3  -4   6        0.03        0.34      0.20 o
   4  -4   6        1.34        1.06      0.28 o
   5  -4   6        0.46        0.26      0.24 o
   6  -4   6        3.36        3.97      0.39 o
   7  -4   6        8.08        8.49      0.53 o
   8  -4   6        0.51        0.32      0.34 o
  -8  -3   6        0.03       -0.27      0.50 o
  -7  -3   6        7.07        5.30      0.83 o
  -6  -3   6       15.07       13.64      0.95 o
  -5  -3   6       34.06       35.13      1.16 o
  -4  -3   6        1.32        0.87      0.30 o
  -3  -3   6        2.48        2.96      0.29 o
  -2  -3   6        2.01        1.92      0.19 o
  -1  -3   6        9.09        8.07      0.23 o
   0  -3   6        2.28        2.28      0.17 o
   1  -3   6        3.36        5.19      0.23 o
   2  -3   6       34.65       47.39      0.77 o
   3  -3   6        3.74        3.36      0.51 o
   4  -3   6        5.69        4.45      0.44 o
   5  -3   6       91.24       88.06      1.48 o
   6  -3   6        4.21        4.96      0.39 o
   7  -3   6       14.04       14.12      0.92 o
   8  -3   6        0.57        0.01      0.29 o
   9  -3   6        3.65        4.87      0.49 o
  -8  -2   6        2.48        3.15      0.73 o
  -7  -2   6        0.21        0.21      0.37 o
  -6  -2   6        0.64        0.62      0.40 o
  -5  -2   6        0.28        0.08      0.37 o
  -4  -2   6       20.84       19.04      0.75 o
  -3  -2   6       28.36       39.06      0.85 o
  -2  -2   6       81.90       86.04      1.01 o
  -1  -2   6        9.00        8.08      0.21 o
   0  -2   6        0.14       -0.01      0.08 o
   1  -2   6      184.77      170.42      1.94 o
   2  -2   6       16.89       17.20      0.46 o
   3  -2   6       60.36       57.73      1.50 o
   4  -2   6        3.03        3.23      0.76 o
   5  -2   6      189.69      183.37      3.77 o
   6  -2   6        2.44        2.26      0.44 o
   7  -2   6        4.54        4.58      0.42 o
   8  -2   6        4.61        5.24      0.43 o
   9  -2   6        2.31        2.68      0.39 o
  -8  -1   6        3.44        4.26      0.75 o
  -7  -1   6        0.95        1.11      0.44 o
  -6  -1   6        6.27        8.50      1.01 o
  -5  -1   6      538.95      528.55     10.37 o
  -4  -1   6      259.08      242.33      5.15 o
  -3  -1   6       10.34       11.85      0.26 o
  -2  -1   6      261.71      281.26      2.48 o
  -1  -1   6      127.06      151.57      1.43 o
   0  -1   6       94.58      109.50      1.03 o
   1  -1   6      130.87      158.95      1.59 o
   2  -1   6      162.67      192.35      2.47 o
   3  -1   6      153.57      162.58      2.97 o
   4  -1   6      241.41      227.48      3.69 o
   5  -1   6       24.77       20.87      1.63 o
   6  -1   6      489.95      451.92      8.16 o
   7  -1   6        1.46        1.47      0.31 o
   8  -1   6        8.90        9.74      0.56 o
   9  -1   6        4.65        3.41      0.37 o
  10  -1   6        1.27        2.01      0.34 o
  -8   0   6        3.37        3.73      0.75 o
  -7   0   6        5.17        6.42      1.17 o
  -6   0   6        0.01       -0.22      0.31 o
  -5   0   6      135.28      130.26      2.97 o
  -4   0   6        1.84        2.12      0.54 o
  -3   0   6        2.40        3.10      0.17 o
  -2   0   6      150.24      147.53      1.25 o
  -1   0   6       37.93       30.16      0.41 o
   0   0   6        2.83        0.97      0.16 o
   1   0   6       13.88       16.82      0.31 o
   2   0   6       53.65       78.33      1.60 o
   3   0   6      245.82      255.31      6.46 o
   4   0   6      206.85      205.49      2.82 o
   5   0   6      155.37      164.03      3.62 o
   6   0   6      617.68      603.46      9.00 o
   7   0   6        5.03        3.95      0.54 o
   8   0   6        0.64        0.48      0.22 o
   9   0   6        9.98       10.66      0.48 o
  10   0   6        2.44        1.92      0.51 o
  -8   1   6        3.89        5.19      0.86 o
  -7   1   6       24.23       25.68      1.23 o
  -6   1   6        1.88        1.62      0.40 o
  -5   1   6       63.68       61.83      1.12 o
  -4   1   6     1876.81     1751.51     19.56 o
  -3   1   6      190.89      174.44      1.89 o
  -2   1   6      306.40      300.62      2.50 o
  -1   1   6      625.43      729.47      6.16 o
   0   1   6      436.86      476.59      4.02 o
   1   1   6       11.50       14.47      0.24 o
   2   1   6       35.74       45.18      0.77 o
   3   1   6       31.84       32.83      0.55 o
   4   1   6       19.08       22.51      0.44 o
   5   1   6       50.55       50.30      0.77 o
   6   1   6       89.07       88.77      1.22 o
   7   1   6      149.81      149.35      2.64 o
   8   1   6        1.17        1.28      0.24 o
   9   1   6        0.49        0.72      0.38 o
  -8   2   6        0.41        0.90      0.56 o
  -7   2   6        9.04       10.16      0.63 o
  -6   2   6        7.13        6.92      0.51 o
  -5   2   6       13.27       12.16      0.53 o
  -4   2   6      503.25      471.12      6.14 o
  -3   2   6        0.45        0.45      0.13 o
  -2   2   6       25.99       29.76      0.45 o
  -1   2   6      136.29      143.65      1.43 o
   0   2   6       15.18       21.30      0.36 o
   1   2   6       45.47       45.37      0.57 o
   2   2   6       15.10       16.35      0.36 o
   3   2   6      256.18      253.32      2.76 o
   4   2   6      147.19      165.77      2.32 o
   5   2   6        8.31        8.86      0.30 o
   6   2   6      133.16      133.98      1.93 o
   7   2   6      249.47      252.20      4.29 o
   8   2   6       15.05       13.61      0.56 o
   9   2   6        0.98       -0.29      0.81 o
  -8   3   6        0.00        0.23      0.39 o
  -7   3   6       12.47       12.71      1.60 o
  -6   3   6       12.18       12.71      0.93 o
  -5   3   6        8.55        7.13      0.50 o
  -4   3   6       63.43       58.14      1.21 o
  -3   3   6      445.52      429.43      4.97 o
  -2   3   6        6.60        7.25      0.32 o
  -1   3   6       52.53       53.78      0.73 o
   0   3   6       62.22       64.79      0.73 o
   1   3   6        2.32        2.66      0.14 o
   2   3   6        0.19        0.21      0.11 o
   3   3   6        0.04        0.03      0.22 o
   4   3   6       19.96       20.41      0.51 o
   5   3   6        1.26        1.38      0.20 o
   6   3   6       24.70       26.64      0.70 o
   7   3   6       21.99       21.59      0.68 o
   8   3   6        1.38        1.39      0.44 o
   9   3   6        1.02        0.40      0.31 o
  10   3   6        0.51        0.56      0.88 o
  -8   4   6        8.10        9.11      0.75 o
  -7   4   6        1.29        1.90      0.45 o
  -6   4   6        2.13        2.50      0.43 o
  -5   4   6        2.81        2.41      0.39 o
  -4   4   6        1.60        1.26      0.33 o
  -3   4   6      106.11      107.15      1.59 o
  -2   4   6       34.56       32.47      0.54 o
  -1   4   6       16.37       17.10      0.38 o
   0   4   6        5.21        5.80      0.21 o
   1   4   6       36.23       35.45      0.52 o
   2   4   6       10.23       10.55      0.29 o
   3   4   6        4.86        3.00      0.23 o
   4   4   6       38.73       45.01      0.95 o
   5   4   6        1.98        3.45      0.28 o
   6   4   6        0.03        0.08      0.19 o
   7   4   6       30.33       30.16      1.50 o
   8   4   6       25.87       27.75      1.67 o
   9   4   6        0.14        0.65      0.39 o
  10   4   6        0.12        0.55      0.48 o
  -7   5   6        0.15        0.82      0.44 o
  -6   5   6        1.52        2.28      0.46 o
  -5   5   6        7.17        6.38      0.56 o
  -4   5   6        1.91        0.54      0.34 o
  -3   5   6        0.00       -0.27      0.34 o
  -2   5   6       14.96       14.94      0.45 o
  -1   5   6        2.32        2.28      0.18 o
   0   5   6        2.47        2.38      0.18 o
   1   5   6        0.83        0.04      0.12 o
   2   5   6        3.75        4.50      0.21 o
   3   5   6       35.00       43.62      0.96 o
   4   5   6        3.34        2.67      0.30 o
   5   5   6        1.03        0.88      0.25 o
   6   5   6        3.26        3.69      0.43 o
   7   5   6        5.59        7.28      1.17 o
   8   5   6        0.54       -0.12      0.86 o
   9   5   6        0.43        0.36      0.87 o
  -7   6   6       19.86       26.29      1.36 o
  -6   6   6        0.54        1.34      0.44 o
  -5   6   6        0.63        0.46      0.37 o
  -4   6   6        6.78        5.41      0.54 o
  -3   6   6        6.53        6.44      0.43 o
  -2   6   6        2.45        1.48      0.23 o
  -1   6   6        0.26        0.08      0.17 o
   0   6   6        6.48        5.52      0.30 o
   1   6   6       18.09       16.61      0.43 o
   2   6   6       39.82       40.40      0.67 o
   3   6   6      230.89      239.62      3.08 o
   4   6   6        0.09        0.09      0.24 o
   5   6   6        6.52        7.61      1.00 o
   6   6   6       13.11       13.10      0.75 o
   7   6   6        1.76        0.92      0.47 o
   8   6   6        2.60        2.22      0.56 o
   9   6   6        0.01        0.31      1.00 o
  -6   7   6        0.30       -0.24      0.55 o
  -5   7   6        0.42        0.27      0.55 o
  -4   7   6       10.82       10.95      0.74 o
  -3   7   6        4.37        4.36      0.42 o
  -2   7   6        1.95        1.59      0.25 o
  -1   7   6        4.40        4.54      0.32 o
   0   7   6        0.08        0.28      0.21 o
   1   7   6        0.66        0.57      0.24 o
   2   7   6        6.96        7.56      0.31 o
   3   7   6        1.09        0.92      0.25 o
   4   7   6       16.96       16.55      1.12 o
   5   7   6        0.03        0.11      0.39 o
   6   7   6        4.01        4.06      0.54 o
   7   7   6        0.68        1.58      0.53 o
   8   7   6        0.28        0.33      0.49 o
  -5   8   6        1.00        0.54      0.47 o
  -4   8   6        8.41        8.48      1.00 o
  -3   8   6       15.05       14.80      0.87 o
  -2   8   6        2.17        1.46      0.26 o
  -1   8   6        1.39        1.16      0.26 o
   0   8   6        2.67        2.79      0.45 o
   1   8   6        0.10       -0.11      0.26 o
   2   8   6        0.02        0.37      0.26 o
   3   8   6       77.78       76.31      3.71 o
   4   8   6       79.63       78.50      5.99 o
   5   8   6        0.12        0.38      0.49 o
   6   8   6        0.00       -0.03      0.46 o
   7   8   6        4.81        5.41      0.83 o
  -4   9   6        0.67        0.64      0.38 o
  -3   9   6        0.93        1.75      0.41 o
  -2   9   6        0.32        0.13      0.33 o
  -1   9   6        0.14       -0.28      0.28 o
   0   9   6        0.09       -0.21      0.27 o
   1   9   6        0.12        0.04      0.24 o
   2   9   6        0.09        0.27      0.26 o
   3   9   6        2.93        2.55      0.62 o
   4   9   6        2.42        3.48      0.76 o
   5   9   6        0.06       -0.05      0.57 o
   6   9   6        0.02        0.09      0.56 o
  -2  10   6        2.76        2.81      0.56 o
  -1  10   6        0.04       -0.31      0.31 o
   0  10   6        0.04        0.40      0.41 o
   1  10   6        0.02       -0.13      0.37 o
   2  10   6        0.01       -0.50      0.53 o
   3  10   6        2.62        2.15      0.71 o
   4  10   6       11.57       13.88      3.32 o
   0  -9   7        0.03        0.63      0.65 o
  -4  -8   7        0.17       -0.07      0.56 o
  -3  -8   7        0.02        0.21      0.56 o
  -2  -8   7        0.00        0.23      0.35 o
  -1  -8   7        0.01       -0.06      0.36 o
   0  -8   7        3.93        4.64      0.52 o
   1  -8   7        0.02        0.24      0.67 o
   2  -8   7        1.48       -0.08      0.61 o
   3  -8   7        0.30        0.19      1.28 o
   4  -8   7        0.35       -0.69      1.31 o
  -5  -7   7        2.35        2.13      1.06 o
  -4  -7   7        0.08        0.42      0.52 o
  -3  -7   7        0.24        0.18      0.52 o
  -2  -7   7        6.71        8.19      1.21 o
  -1  -7   7       14.17       15.39      0.77 o
   0  -7   7        0.69        0.55      0.56 o
   1  -7   7       12.20       11.23      0.68 o
   2  -7   7       31.82       33.23      4.19 o
   3  -7   7        5.87        5.25      0.46 o
   4  -7   7        3.65        4.03      0.59 o
   5  -7   7        0.74        0.99      0.42 o
  -6  -6   7        0.31        0.60      0.65 o
  -5  -6   7        1.45        0.92      0.55 o
  -4  -6   7       13.51       14.24      1.13 o
  -3  -6   7        0.12        0.14      0.33 o
  -2  -6   7        2.45        3.05      0.72 o
  -1  -6   7        4.25        4.98      1.03 o
   0  -6   7        3.16        2.92      0.63 o
   1  -6   7       37.30       37.04      1.05 o
   2  -6   7       17.21       17.42      0.58 o
   3  -6   7       14.21       11.82      0.51 o
   4  -6   7        3.46        3.23      0.40 o
   5  -6   7        8.42        9.33      0.59 o
   6  -6   7        0.38        0.07      0.46 o
  -7  -5   7        0.06       -0.15      0.60 o
  -6  -5   7        0.10        0.81      0.63 o
  -5  -5   7        9.32        9.36      0.72 o
  -4  -5   7       23.90       19.27      0.95 o
  -3  -5   7        1.04        1.32      0.32 o
  -2  -5   7       15.39       15.97      0.59 o
  -1  -5   7       65.14       66.04      1.48 o
   0  -5   7        6.80        7.31      0.50 o
   1  -5   7        6.61        6.72      0.31 o
   2  -5   7      106.66       96.01      1.24 o
   3  -5   7       75.64       64.01      1.11 o
   4  -5   7        5.42        4.91      0.42 o
   5  -5   7        1.72        1.48      0.34 o
   6  -5   7        8.55        9.51      0.57 o
   7  -5   7        3.94        4.15      0.49 o
  -7  -4   7        5.26        5.84      0.96 o
  -6  -4   7        0.74        0.64      0.45 o
  -5  -4   7        4.36        3.70      0.49 o
  -4  -4   7        0.60        0.77      0.36 o
  -3  -4   7       29.08       25.49      0.91 o
  -2  -4   7        1.36        1.44      0.32 o
  -1  -4   7       11.39       10.43      0.47 o
   0  -4   7        1.39        0.80      0.32 o
   1  -4   7        0.10       -0.25      0.25 o
   2  -4   7        3.38        3.07      0.31 o
   3  -4   7       20.21       20.50      0.73 o
   4  -4   7        2.43        1.47      0.30 o
   5  -4   7        0.00       -0.21      0.21 o
   6  -4   7        1.10        0.81      0.30 o
   7  -4   7        3.78        3.24      0.40 o
   8  -4   7        0.68        1.49      0.57 o
  -8  -3   7        8.06        7.53      1.04 o
  -7  -3   7        4.21        5.28      0.88 o
  -6  -3   7        0.05       -0.17      0.40 o
  -5  -3   7        0.05        0.08      0.36 o
  -4  -3   7       14.07       10.40      0.62 o
  -3  -3   7        3.08        1.89      0.39 o
  -2  -3   7       11.05       10.44      0.38 o
  -1  -3   7       12.91       11.13      0.37 o
   0  -3   7       87.04       82.64      0.99 o
   1  -3   7       43.04       46.08      0.82 o
   2  -3   7        3.80        4.62      0.27 o
   3  -3   7       24.97       15.56      0.71 o
   4  -3   7       62.13       48.71      1.66 o
   5  -3   7        0.73        0.42      0.25 o
   6  -3   7       27.78       27.63      0.79 o
   7  -3   7       11.94       11.00      0.74 o
   8  -3   7        6.80        6.18      0.51 o
   9  -3   7        2.02        1.20      0.50 o
  -8  -2   7        0.17       -0.15      0.48 o
  -7  -2   7        0.00       -0.42      0.42 o
  -6  -2   7        0.01       -0.10      0.35 o
  -5  -2   7       18.25       18.25      1.01 o
  -4  -2   7       17.94       18.01      0.77 o
  -3  -2   7        2.40        2.87      0.27 o
  -2  -2   7        2.20        1.86      0.15 o
  -1  -2   7       64.10       59.68      0.71 o
   0  -2   7        0.42        0.92      0.13 o
   1  -2   7       23.50       23.07      0.42 o
   2  -2   7       37.43       35.64      0.58 o
   3  -2   7       18.40       16.26      0.57 o
   4  -2   7       26.99       26.01      0.85 o
   5  -2   7        6.84        5.23      0.62 o
   6  -2   7        1.67        1.66      0.44 o
   7  -2   7       12.36       13.77      0.85 o
   8  -2   7        0.23       -0.05      0.26 o
   9  -2   7        0.04        0.49      0.30 o
  -8  -1   7       14.90       16.58      1.34 o
  -7  -1   7        0.37       -0.23      0.39 o
  -6  -1   7        4.88        4.64      0.61 o
  -5  -1   7       24.40       23.16      1.09 o
  -4  -1   7       11.08        8.05      0.77 o
  -3  -1   7        4.73        5.28      0.23 o
  -2  -1   7       13.85       12.26      0.30 o
  -1  -1   7       75.12       86.45      0.92 o
   0  -1   7        4.68        3.69      0.15 o
   1  -1   7        1.32        1.67      0.17 o
   2  -1   7       88.22      100.98      1.57 o
   3  -1   7       30.01       35.80      0.93 o
   4  -1   7       26.97       34.35      0.94 o
   5  -1   7        6.06        6.23      0.58 o
   6  -1   7       42.81       37.13      0.94 o
   7  -1   7        5.92        6.03      0.50 o
   8  -1   7        0.26        0.63      0.27 o
   9  -1   7       26.93       26.38      0.84 o
  -8   0   7        0.06       -0.25      0.52 o
  -7   0   7        6.90        8.08      1.65 o
  -6   0   7       26.56       25.65      1.20 o
  -5   0   7        0.61        0.35      0.35 o
  -4   0   7      156.40      160.08      2.15 o
  -3   0   7        0.00       -0.08      0.10 o
  -2   0   7       30.33       30.53      0.39 o
  -1   0   7      121.64      129.16      1.27 o
   0   0   7        1.84        3.70      0.16 o
   1   0   7      126.24      134.59      1.61 o
   2   0   7      256.14      289.47      3.79 o
   3   0   7       89.31       94.74      2.41 o
   4   0   7       40.71       34.36      0.90 o
   5   0   7       35.31       35.69      1.12 o
   6   0   7       16.52       14.75      0.70 o
   7   0   7       27.44       29.79      1.88 o
   8   0   7        8.49        8.26      0.39 o
   9   0   7        9.73       10.71      0.52 o
  10   0   7        0.01        0.51      0.27 o
  -8   1   7       26.67       30.89      1.84 o
  -7   1   7       69.26       73.26      3.52 o
  -6   1   7       24.16       23.76      1.18 o
  -5   1   7        2.28        1.98      0.30 o
  -4   1   7       55.93       55.87      1.02 o
  -3   1   7        4.32        4.23      0.22 o
  -2   1   7       69.21       75.41      0.81 o
  -1   1   7      514.55      585.48      4.73 o
   0   1   7      539.27      603.95      5.41 o
   1   1   7       22.57       35.37      0.47 o
   2   1   7      291.72      316.05      3.64 o
   3   1   7       97.58      116.22      1.83 o
   4   1   7      157.60      186.08      3.53 o
   5   1   7       64.06       66.81      1.55 o
   6   1   7       32.44       30.36      0.80 o
   7   1   7       10.12        8.91      0.52 o
   8   1   7        2.10        1.80      0.78 o
   9   1   7        0.34        0.31      0.30 o
  -8   2   7        5.50        4.57      0.86 o
  -7   2   7       13.18       12.66      1.17 o
  -6   2   7       25.85       26.90      1.51 o
  -5   2   7        1.56        1.73      0.28 o
  -4   2   7        3.39        2.74      0.31 o
  -3   2   7        8.83        8.70      0.36 o
  -2   2   7        0.10        0.11      0.11 o
  -1   2   7      312.34      330.62      3.05 o
   0   2   7        5.43        8.30      0.24 o
   1   2   7        2.70        1.38      0.12 o
   2   2   7      132.69      127.52      1.69 o
   3   2   7      437.86      490.81      5.27 o
   4   2   7      142.28      153.22      2.26 o
   5   2   7        8.39        8.69      0.41 o
   6   2   7        3.75        4.24      0.33 o
   7   2   7        0.93        0.77      0.32 o
   8   2   7        4.73        4.72      0.40 o
   9   2   7        2.17        1.91      0.50 o
  10   2   7       11.70       13.89      1.92 o
  -8   3   7        1.00        1.00      0.67 o
  -7   3   7       21.06       25.09      1.01 o
  -6   3   7       66.78       71.23      1.75 o
  -5   3   7       51.12       51.44      1.32 o
  -4   3   7       27.21       26.47      0.80 o
  -3   3   7       29.33       30.40      0.70 o
  -2   3   7       15.32       14.77      0.38 o
  -1   3   7        7.17        7.46      0.24 o
   0   3   7      577.30      607.51      5.41 o
   1   3   7      153.43      155.78      1.56 o
   2   3   7       22.75       21.44      0.39 o
   3   3   7        2.73        0.93      0.16 o
   4   3   7       77.44       86.01      1.33 o
   5   3   7       13.63       13.98      0.54 o
   6   3   7        5.17        5.40      0.44 o
   7   3   7        6.81        7.82      0.51 o
   8   3   7        0.91        0.83      0.30 o
   9   3   7        0.00       -0.07      0.33 o
  10   3   7        0.12        0.01      0.35 o
  -8   4   7        1.35        0.27      1.25 o
  -7   4   7        9.75       11.68      0.77 o
  -6   4   7       16.18       17.95      0.86 o
  -5   4   7       18.27       17.69      0.79 o
  -4   4   7        0.05        0.09      0.28 o
  -3   4   7       14.70       14.97      0.47 o
  -2   4   7        0.12        0.32      0.15 o
  -1   4   7        0.10        0.02      0.11 o
   0   4   7       37.20       50.53      0.74 o
   1   4   7       54.81       56.68      0.73 o
   2   4   7        0.13        0.06      0.10 o
   3   4   7        7.92        9.51      0.36 o
   4   4   7       58.63       65.26      1.25 o
   5   4   7        7.85        7.36      0.36 o
   6   4   7        0.03       -0.01      0.22 o
   7   4   7        0.26        0.35      0.30 o
   8   4   7        5.59        6.89      1.51 o
   9   4   7        0.32        0.39      1.14 o
  10   4   7        0.14       -0.35      0.56 o
  -7   5   7        1.70        1.05      0.48 o
  -6   5   7        5.70        8.00      0.68 o
  -5   5   7        1.27        1.18      0.39 o
  -4   5   7       15.49       13.95      0.73 o
  -3   5   7        0.04       -0.03      0.21 o
  -2   5   7        1.33        1.77      0.21 o
  -1   5   7       14.49       14.99      0.44 o
   0   5   7        6.35        6.65      0.25 o
   1   5   7        1.40        1.08      0.16 o
   2   5   7        1.68        2.22      0.21 o
   3   5   7       18.32       20.21      0.55 o
   4   5   7       40.59       43.40      1.00 o
   5   5   7        7.17        7.46      0.39 o
   6   5   7        1.55        1.19      0.35 o
   7   5   7        7.21        7.97      0.69 o
   8   5   7       12.02       12.11      0.86 o
   9   5   7        2.79        2.47      0.54 o
  -6   6   7        1.10        1.55      0.49 o
  -5   6   7        1.48        1.87      0.46 o
  -4   6   7        0.77        0.65      0.36 o
  -3   6   7        3.79        3.51      0.33 o
  -2   6   7        1.25        0.94      0.20 o
  -1   6   7        9.38        7.91      0.38 o
   0   6   7        2.69        2.82      0.25 o
   1   6   7        0.49        0.49      0.16 o
   2   6   7       21.21       20.03      0.50 o
   3   6   7        3.28        4.42      0.37 o
   4   6   7        0.18       -0.22      0.22 o
   5   6   7        1.61        1.19      0.42 o
   6   6   7        4.10        4.16      0.60 o
   7   6   7        0.17       -0.17      0.37 o
   8   6   7        0.15        0.19      0.47 o
   9   6   7        0.54        0.84      0.54 o
  -6   7   7        0.07       -0.22      0.45 o
  -5   7   7        0.32        0.20      0.51 o
  -4   7   7        0.76        0.10      0.50 o
  -3   7   7        0.54        0.36      0.29 o
  -2   7   7        0.47       -0.03      0.21 o
  -1   7   7        0.01       -0.21      0.21 o
   0   7   7        3.33        3.59      0.32 o
   1   7   7        0.92        0.86      0.22 o
   2   7   7       12.34       12.28      0.41 o
   3   7   7       10.52       10.21      0.52 o
   4   7   7        7.94        8.88      0.80 o
   5   7   7        1.42        1.51      0.52 o
   6   7   7        0.02        0.05      0.40 o
   7   7   7        2.68        3.57      0.63 o
   8   7   7        3.29        3.75      0.68 o
  -5   8   7        0.39        0.28      0.44 o
  -4   8   7        3.98        4.70      0.77 o
  -3   8   7        2.64        2.35      0.40 o
  -2   8   7        0.55        0.37      0.25 o
  -1   8   7        0.35        0.07      0.27 o
   0   8   7       29.18       29.05      0.95 o
   1   8   7       12.09       11.01      0.47 o
   2   8   7        2.75        2.48      0.27 o
   3   8   7        1.48        1.25      0.74 o
   4   8   7       11.93       11.28      0.99 o
   5   8   7        1.45        1.43      0.58 o
   6   8   7        1.01        1.13      0.57 o
   7   8   7        2.17        2.03      0.95 o
  -3   9   7        0.27       -0.01      0.35 o
  -2   9   7        0.25        0.24      0.40 o
  -1   9   7        0.06        0.18      0.30 o
   0   9   7        0.49        0.63      0.31 o
   1   9   7        0.25       -0.24      0.26 o
   2   9   7        0.77        0.77      0.28 o
   3   9   7        2.40        2.41      0.95 o
   4   9   7        2.07        1.03      0.67 o
   5   9   7        0.06        0.93      0.61 o
   6   9   7        0.05        0.59      0.62 o
  -2  10   7        0.26        0.40      0.98 o
  -1  10   7        0.02       -0.32      0.32 o
   0  10   7        2.78        2.27      0.39 o
   1  10   7       12.35       12.49      0.80 o
   2  10   7        1.08       -0.66      0.91 o
   3  10   7        0.40       -0.53      0.57 o
   4  10   7        2.23        2.80      0.81 o
  -3  -8   8        0.23        0.65      0.71 o
  -2  -8   8        2.98        3.23      0.45 o
  -1  -8   8        0.36       -0.12      0.67 o
   0  -8   8        1.30        0.94      0.39 o
   1  -8   8        0.02       -0.11      0.34 o
   2  -8   8        0.31       -0.59      0.59 o
   3  -8   8        1.83        1.21      1.38 o
  -5  -7   8        0.84        0.15      0.92 o
  -4  -7   8        0.05        0.16      0.51 o
  -3  -7   8        0.15        0.06      0.51 o
  -2  -7   8       10.50       10.66      0.79 o
  -1  -7   8        6.96        6.44      0.56 o
   0  -7   8        2.76        2.70      0.44 o
   1  -7   8        1.70        1.47      1.05 o
   2  -7   8        0.10       -0.46      1.28 o
   3  -7   8        0.19        0.35      0.62 o
   4  -7   8        0.09       -0.33      0.33 o
   5  -7   8        1.96        2.47      0.68 o
  -6  -6   8        0.99        1.44      0.79 o
  -5  -6   8        0.89        0.69      0.56 o
  -4  -6   8        1.38        1.36      0.55 o
  -3  -6   8        2.44        2.75      0.51 o
  -2  -6   8        1.42        1.99      0.37 o
  -1  -6   8       53.62       54.38      1.39 o
   0  -6   8       15.01       15.00      0.72 o
   1  -6   8        2.49        2.12      0.38 o
   2  -6   8        0.98        1.13      0.52 o
   3  -6   8        0.16        0.08      0.25 o
   4  -6   8        2.24        1.28      0.34 o
   5  -6   8        0.02       -0.11      0.32 o
   6  -6   8        0.35        0.46      0.43 o
  -6  -5   8        0.26        0.27      0.60 o
  -5  -5   8        1.26        0.97      0.51 o
  -4  -5   8       27.48       25.79      0.90 o
  -3  -5   8        0.01       -0.22      0.26 o
  -2  -5   8        5.03        5.58      0.40 o
  -1  -5   8      336.64      340.88      5.44 o
   0  -5   8      105.63      102.20      2.04 o
   1  -5   8        2.18        1.83      0.30 o
   2  -5   8       21.68       20.31      0.58 o
   3  -5   8        4.97        3.89      0.35 o
   4  -5   8        4.16        4.62      0.43 o
   5  -5   8        1.27        1.34      0.35 o
   6  -5   8       17.99       24.01      0.84 o
   7  -5   8        8.89        9.95      0.64 o
  -7  -4   8        0.84        0.65      0.67 o
  -6  -4   8        1.28        1.23      0.67 o
  -5  -4   8        0.84        0.85      0.46 o
  -4  -4   8        0.06       -0.30      0.30 o
  -3  -4   8       19.27       17.75      1.16 o
  -2  -4   8       17.66       18.29      0.58 o
  -1  -4   8       14.41       14.00      1.07 o
   0  -4   8      287.11      297.58      4.76 o
   1  -4   8       26.05       22.43      0.56 o
   2  -4   8       18.75       18.05      0.53 o
   3  -4   8       10.45       10.94      0.68 o
   4  -4   8        2.57        1.15      0.33 o
   5  -4   8        8.98        7.30      0.48 o
   6  -4   8        0.40        1.24      0.32 o
   7  -4   8        2.92        2.53      0.40 o
   8  -4   8        1.69        2.09      0.42 o
  -7  -3   8        9.51       11.39      1.23 o
  -6  -3   8        6.33        6.21      0.76 o
  -5  -3   8        0.18        0.28      0.39 o
  -4  -3   8       43.56       37.35      1.19 o
  -3  -3   8      122.43      118.72      2.48 o
  -2  -3   8       14.20       13.28      0.45 o
  -1  -3   8       88.74       85.09      1.35 o
   0  -3   8     1119.90     1111.06     10.56 o
   1  -3   8       91.72       91.83      1.37 o
   2  -3   8        0.14        0.14      0.13 o
   3  -3   8       16.49       13.93      0.60 o
   4  -3   8        0.10       -0.23      0.43 o
   5  -3   8        4.66        3.90      0.47 o
   6  -3   8        7.50        7.83      0.55 o
   7  -3   8       10.68       13.04      0.62 o
   8  -3   8        2.61        2.99      0.41 o
  -8  -2   8        5.50        7.36      1.04 o
  -7  -2   8        0.57        0.83      0.63 o
  -6  -2   8        0.74        0.33      0.60 o
  -5  -2   8        0.11       -0.16      0.33 o
  -4  -2   8        0.57        0.93      0.38 o
  -3  -2   8        1.23        0.51      0.22 o
  -2  -2   8       16.80       15.26      0.46 o
  -1  -2   8        6.47        5.77      0.21 o
   0  -2   8        2.38        3.76      0.19 o
   1  -2   8       58.45       57.67      0.87 o
   2  -2   8        3.35        2.41      0.16 o
   3  -2   8        0.37       -0.02      0.20 o
   4  -2   8        2.89        0.85      0.28 o
   5  -2   8        1.53        1.08      0.58 o
   6  -2   8        0.44        0.13      0.32 o
   7  -2   8        4.03        5.26      0.51 o
   8  -2   8       12.22       12.95      0.64 o
   9  -2   8        0.14        0.14      0.31 o
  -8  -1   8        6.29        6.95      1.00 o
  -7  -1   8        0.57        0.90      0.58 o
  -6  -1   8       28.87       30.49      2.81 o
  -5  -1   8        0.34        0.09      0.32 o
  -4  -1   8        8.64        9.00      0.70 o
  -3  -1   8       34.31       33.10      0.69 o
  -2  -1   8       14.99       10.35      0.27 o
  -1  -1   8        0.49        0.89      0.12 o
   0  -1   8       82.07       87.74      0.91 o
   1  -1   8      161.70      144.51      1.54 o
   2  -1   8        5.81        4.77      0.27 o
   3  -1   8       19.55       23.29      0.77 o
   4  -1   8        0.03       -0.20      0.20 o
   5  -1   8        9.53        8.25      0.47 o
   6  -1   8       20.86       17.62      0.69 o
   7  -1   8        5.72        6.44      0.56 o
   8  -1   8        4.41        4.19      0.46 o
   9  -1   8        0.11        0.27      0.28 o
  -8   0   8        0.49        0.27      0.54 o
  -7   0   8        1.58        1.23      0.67 o
  -6   0   8        2.53        2.33      0.54 o
  -5   0   8        3.25        2.73      0.51 o
  -4   0   8        0.01       -0.21      0.21 o
  -3   0   8       21.31       20.61      0.47 o
  -2   0   8       21.84       28.84      0.44 o
  -1   0   8       38.74       40.44      0.52 o
   0   0   8       56.66       59.40      0.74 o
   1   0   8        7.67        7.21      0.21 o
   2   0   8      135.98      121.34      2.09 o
   3   0   8        0.03        0.11      0.19 o
   4   0   8       10.60       15.06      0.61 o
   5   0   8        3.51        2.90      0.35 o
   6   0   8       40.19       37.40      2.11 o
   7   0   8        7.83        7.81      0.56 o
   8   0   8        8.68        9.71      0.50 o
   9   0   8        0.07        0.19      0.26 o
  10   0   8        0.63        1.17      0.31 o
  -8   1   8        1.99        1.36      0.63 o
  -7   1   8        1.33        2.00      0.69 o
  -6   1   8        0.53        0.68      0.42 o
  -5   1   8        0.44        0.54      0.26 o
  -4   1   8      295.47      294.19      3.71 o
  -3   1   8      118.55      107.99      1.43 o
  -2   1   8        8.95       12.50      0.30 o
  -1   1   8      122.46      138.42      1.29 o
   0   1   8       32.69       34.99      0.51 o
   1   1   8       19.87       18.87      0.39 o
   2   1   8       51.36       67.60      1.14 o
   3   1   8       74.99       81.09      1.43 o
   4   1   8       47.26       46.16      1.38 o
   5   1   8       59.42       57.66      1.19 o
   6   1   8       25.37       21.53      0.78 o
   7   1   8      159.59      146.84      2.73 o
   8   1   8        2.28        2.06      0.39 o
   9   1   8        3.81        3.73      0.39 o
  10   1   8        1.07        0.84      0.28 o
  -8   2   8        9.19        9.55      1.17 o
  -7   2   8        5.10        5.76      0.94 o
  -6   2   8       11.91       14.03      0.72 o
  -5   2   8        0.81        0.19      0.28 o
  -4   2   8       64.02       58.44      1.20 o
  -3   2   8        3.37        2.94      0.30 o
  -2   2   8        3.28        3.52      0.21 o
  -1   2   8      113.59      112.12      1.29 o
   0   2   8       12.48        7.33      0.25 o
   1   2   8       12.15        9.52      0.27 o
   2   2   8        1.38        0.83      0.08 o
   3   2   8        0.25        0.45      0.16 o
   4   2   8        9.17        7.73      0.41 o
   5   2   8       58.79       61.91      1.25 o
   6   2   8       71.79       72.73      1.59 o
   7   2   8      146.69      145.51      2.70 o
   8   2   8        1.29        1.17      0.32 o
   9   2   8        0.48        0.19      0.30 o
  10   2   8        3.91        3.92      0.48 o
  -7   3   8        0.43        1.55      0.45 o
  -6   3   8        6.37        7.01      0.58 o
  -5   3   8        0.17       -0.19      0.28 o
  -4   3   8       85.29       85.07      1.60 o
  -3   3   8     1151.07     1124.27     12.44 o
  -2   3   8       83.93       71.57      1.02 o
  -1   3   8       77.58       73.20      0.95 o
   0   3   8      366.02      398.63      3.67 o
   1   3   8      148.54      151.44      1.70 o
   2   3   8       11.60       11.50      0.30 o
   3   3   8       37.74       43.72      0.81 o
   4   3   8       30.35       32.86      0.82 o
   5   3   8        0.74        0.65      0.24 o
   6   3   8       19.05       21.32      0.78 o
   7   3   8       36.73       35.40      1.07 o
   8   3   8       51.71       50.93      1.34 o
   9   3   8        0.50        0.56      0.43 o
  10   3   8        0.04       -0.12      0.36 o
  -7   4   8        0.22        0.35      0.41 o
  -6   4   8        8.43        9.29      0.68 o
  -5   4   8        0.59        0.53      0.35 o
  -4   4   8       18.83       18.45      0.81 o
  -3   4   8      268.52      256.68      3.58 o
  -2   4   8        0.64        0.98      0.19 o
  -1   4   8        2.20        1.60      0.19 o
   0   4   8       70.96       74.36      0.92 o
   1   4   8        3.66        3.94      0.22 o
   2   4   8        1.75        2.37      0.17 o
   3   4   8        3.93        4.71      0.28 o
   4   4   8       33.40       31.63      0.82 o
   5   4   8        6.63        7.67      0.44 o
   6   4   8        1.64        1.74      0.33 o
   7   4   8       53.26       51.95      1.36 o
   8   4   8       67.06       68.26      2.01 o
   9   4   8        1.52        1.16      0.46 o
  -7   5   8        0.80        0.23      0.44 o
  -6   5   8        6.30        6.32      1.16 o
  -5   5   8        4.32        3.82      0.51 o
  -4   5   8        0.19        0.04      0.33 o
  -3   5   8      105.97      101.85      1.79 o
  -2   5   8      319.27      313.60      3.75 o
  -1   5   8        0.02        0.00      0.16 o
   0   5   8        7.06        8.31      0.32 o
   1   5   8       65.40       66.47      0.94 o
   2   5   8        6.85        6.14      0.38 o
   3   5   8        0.12       -0.04      0.19 o
   4   5   8        0.62        0.34      0.23 o
   5   5   8        1.69        1.90      0.49 o
   6   5   8        0.00        0.18      0.27 o
   7   5   8        2.57        3.13      0.70 o
   8   5   8        6.05        5.77      0.79 o
   9   5   8        1.27        2.28      1.15 o
  -6   6   8        0.01        0.40      0.44 o
  -5   6   8        1.44        1.18      0.47 o
  -4   6   8        0.49        0.88      0.41 o
  -3   6   8       10.20       10.27      0.70 o
  -2   6   8       77.46       80.60      1.31 o
  -1   6   8        8.90        9.23      0.61 o
   0   6   8        3.07        3.62      0.30 o
   1   6   8        4.98        4.85      0.29 o
   2   6   8        5.47        5.38      0.26 o
   3   6   8        0.32        0.17      0.22 o
   4   6   8        1.28        1.36      0.37 o
   5   6   8        8.92        8.99      0.58 o
   6   6   8        0.71        1.12      0.44 o
   7   6   8        0.12        0.15      0.50 o
   8   6   8       12.83       13.32      0.97 o
   9   6   8        8.82       10.87      1.79 o
  -5   7   8        0.69        0.95      0.47 o
  -4   7   8        0.25       -0.35      0.35 o
  -3   7   8        0.43        0.74      0.40 o
  -2   7   8        4.93        4.68      0.38 o
  -1   7   8        0.83        0.67      0.37 o
   0   7   8        0.42        0.59      0.26 o
   1   7   8        0.11        0.06      0.20 o
   2   7   8        1.37        1.34      0.21 o
   3   7   8        0.12        0.42      0.26 o
   4   7   8        6.10        7.08      0.85 o
   5   7   8        2.31        2.28      0.56 o
   6   7   8        0.00       -0.18      0.39 o
   7   7   8        0.82        1.90      0.55 o
   8   7   8        0.79        0.71      0.60 o
  -4   8   8        0.04        0.07      0.35 o
  -3   8   8        1.79        1.15      0.44 o
  -2   8   8        0.01       -0.25      0.25 o
  -1   8   8        6.19        5.05      0.43 o
   0   8   8        0.55        0.59      0.28 o
   1   8   8        0.52        0.36      0.27 o
   2   8   8        2.24        2.09      0.26 o
   3   8   8        4.07        3.37      0.43 o
   4   8   8       20.18       18.16      1.20 o
   5   8   8        0.05        0.10      0.51 o
   6   8   8        1.57        2.17      0.86 o
   7   8   8        0.78        0.56      0.56 o
  -3   9   8        0.79        0.55      0.45 o
  -2   9   8        0.47        0.12      0.41 o
  -1   9   8        0.57        0.15      0.31 o
   0   9   8        0.58        0.81      0.31 o
   1   9   8        0.16        0.64      0.29 o
   2   9   8        0.00        0.08      0.21 o
   3   9   8        1.49        0.41      0.57 o
   4   9   8        0.04       -0.53      0.53 o
   5   9   8        4.03        3.60      0.77 o
   6   9   8        0.19        0.67      0.62 o
  -1  10   8        0.25       -0.17      0.40 o
   0  10   8        0.00       -0.08      0.29 o
   1  10   8        0.07        0.43      0.39 o
   2  10   8        0.16        1.36      0.79 o
   3  10   8        0.04       -0.56      0.56 o
   4  10   8       10.09       10.22      1.06 o
  -1  -8   9        0.02        0.46      0.49 o
   0  -8   9        0.59        1.39      0.45 o
   1  -8   9        1.06        1.44      0.79 o
   2  -8   9        0.01        0.98      0.83 o
  -4  -7   9        0.00       -0.40      0.54 o
  -3  -7   9        1.19        1.08      0.59 o
  -2  -7   9        0.50        0.55      0.35 o
  -1  -7   9        3.96        3.71      0.49 o
   0  -7   9        1.10        1.27      0.42 o
   1  -7   9        0.73        0.42      0.64 o
   2  -7   9        0.31       -0.54      0.54 o
   3  -7   9        1.16        1.78      0.74 o
   4  -7   9        3.07        6.04      1.52 o
  -4  -6   9        5.98        4.73      0.74 o
  -3  -6   9        0.14       -0.02      0.39 o
  -2  -6   9        0.00       -0.06      0.26 o
  -1  -6   9        0.39        0.60      0.52 o
   0  -6   9        0.87        0.75      0.35 o
   1  -6   9        2.15        1.46      0.52 o
   2  -6   9        0.01        0.19      0.50 o
   3  -6   9        0.59        0.47      0.29 o
   4  -6   9        1.55        1.50      0.37 o
   5  -6   9        0.88        1.18      0.56 o
   6  -6   9        0.00       -0.14      0.60 o
  -6  -5   9        1.93       -0.17      0.67 o
  -5  -5   9        4.73        4.03      0.92 o
  -4  -5   9        4.38        3.59      0.46 o
  -3  -5   9        1.55        1.82      0.59 o
  -2  -5   9        9.03        9.67      0.51 o
  -1  -5   9        0.81        1.06      0.35 o
   0  -5   9       20.18       19.32      0.80 o
   1  -5   9        6.54        6.37      0.47 o
   2  -5   9       11.83       11.00      0.48 o
   3  -5   9       30.20       25.94      0.78 o
   4  -5   9        2.67        2.19      0.38 o
   5  -5   9        2.90        1.94      0.39 o
   6  -5   9        3.74        4.69      0.51 o
   7  -5   9        1.05        1.61      0.45 o
  -7  -4   9        2.76        2.86      0.92 o
  -6  -4   9        0.45        1.23      0.71 o
  -5  -4   9        1.71        0.74      0.51 o
  -4  -4   9        6.60        6.14      0.48 o
  -3  -4   9       38.01       36.49      1.01 o
  -2  -4   9        4.46        4.46      0.36 o
  -1  -4   9        5.22        5.99      0.42 o
   0  -4   9        0.55        0.25      0.34 o
   1  -4   9        9.71        8.56      0.41 o
   2  -4   9       72.00       67.79      1.23 o
   3  -4   9       30.13       29.75      1.11 o
   4  -4   9        9.32        6.84      0.52 o
   5  -4   9       11.48        9.61      0.55 o
   6  -4   9       18.12       19.30      0.75 o
   7  -4   9        0.92       -0.11      0.29 o
   8  -4   9        0.97        1.83      0.53 o
  -7  -3   9        2.36        2.52      0.86 o
  -6  -3   9        0.07        0.06      0.56 o
  -5  -3   9        2.96        2.98      0.59 o
  -4  -3   9       32.42       24.80      1.25 o
  -3  -3   9       75.66       63.04      1.35 o
  -2  -3   9        4.77        3.85      0.30 o
  -1  -3   9        7.20        7.94      0.38 o
   0  -3   9       51.30       48.52      0.80 o
   1  -3   9        0.63       -0.28      0.28 o
   2  -3   9       12.78       11.53      0.36 o
   3  -3   9      189.37      164.49      2.72 o
   4  -3   9       77.95       52.93      1.46 o
   5  -3   9        5.19        4.58      0.52 o
   6  -3   9        8.94        8.96      0.58 o
   7  -3   9        6.74        7.62      0.51 o
   8  -3   9        2.35        3.75      0.72 o
  -7  -2   9        9.95        8.59      1.13 o
  -6  -2   9       11.94       13.84      1.03 o
  -5  -2   9        8.45       10.09      0.85 o
  -4  -2   9        6.88        4.97      0.62 o
  -3  -2   9        0.33        0.19      0.23 o
  -2  -2   9       92.68       74.38      1.21 o
  -1  -2   9        2.64        2.60      0.21 o
   0  -2   9        5.22        4.73      0.25 o
   1  -2   9        1.45        0.67      0.52 o
   2  -2   9       19.55       16.33      0.41 o
   3  -2   9       29.56       22.90      0.75 o
   4  -2   9       40.98       40.96      1.21 o
   5  -2   9        2.59        2.29      0.57 o
   6  -2   9        1.12        0.38      0.37 o
   7  -2   9        5.86        6.32      0.67 o
   8  -2   9        0.37        0.03      0.30 o
   9  -2   9        0.81        0.39      0.74 o
  -7  -1   9       15.34       11.91      1.23 o
  -6  -1   9        2.07        1.84      0.55 o
  -5  -1   9        2.14        1.66      0.48 o
  -4  -1   9        1.86        1.45      0.42 o
  -3  -1   9       57.31       42.74      1.75 o
  -2  -1   9       46.89       33.39      0.57 o
  -1  -1   9       34.10       29.82      0.73 o
   0  -1   9       34.18       31.65      0.47 o
   1  -1   9       98.08       93.16      1.09 o
   2  -1   9       24.05       20.04      0.42 o
   3  -1   9        3.01        4.56      0.33 o
   4  -1   9       89.78       74.10      1.40 o
   5  -1   9       91.92       71.34      1.53 o
   6  -1   9        0.28        0.20      0.25 o
   7  -1   9       10.53       10.00      0.72 o
   8  -1   9        8.80        9.05      0.71 o
   9  -1   9        2.66        2.69      0.40 o
  -7   0   9        0.00       -0.54      0.54 o
  -6   0   9        2.91        3.16      0.66 o
  -5   0   9        0.01       -0.32      0.32 o
  -4   0   9        0.13       -0.26      0.28 o
  -3   0   9        4.49        4.12      0.47 o
  -2   0   9       17.74       16.39      0.36 o
  -1   0   9        2.97        4.22      0.18 o
   0   0   9       15.84       15.85      0.49 o
   1   0   9       30.07       26.07      0.46 o
   2   0   9       21.94       23.54      0.47 o
   3   0   9       19.05       20.95      0.73 o
   4   0   9        2.12        2.27      0.34 o
   5   0   9        7.28        6.80      0.54 o
   6   0   9        1.54        1.40      0.35 o
   7   0   9        0.99        1.64      0.40 o
   8   0   9        2.49        2.46      0.34 o
   9   0   9        0.01        0.02      0.30 o
  -7   1   9        8.93        9.78      1.13 o
  -6   1   9        2.77        3.25      0.61 o
  -5   1   9        5.38        4.75      0.98 o
  -4   1   9       14.09       13.82      0.68 o
  -3   1   9       10.76        9.68      0.54 o
  -2   1   9        1.39        0.91      0.18 o
  -1   1   9       14.93       16.75      0.36 o
   0   1   9        1.13        3.89      0.20 o
   1   1   9        0.56        0.71      0.13 o
   2   1   9       14.98       18.55      0.40 o
   3   1   9       66.94       63.27      1.38 o
   4   1   9        2.91        1.88      0.30 o
   5   1   9        0.31        0.35      0.26 o
   6   1   9        1.01        0.50      0.43 o
   7   1   9       14.09       12.68      0.73 o
   8   1   9        7.06        6.78      0.57 o
   9   1   9        2.95        2.79      0.44 o
  10   1   9        8.47        7.55      1.27 o
  -7   2   9        0.36       -0.10      0.60 o
  -6   2   9        1.44        1.90      0.71 o
  -5   2   9       32.73       31.62      1.02 o
  -4   2   9        1.43        1.69      0.28 o
  -3   2   9       71.24       67.13      1.14 o
  -2   2   9        7.14        5.54      0.38 o
  -1   2   9        0.30        0.01      0.12 o
   0   2   9       34.29       30.02      0.57 o
   1   2   9        0.02       -0.11      0.11 o
   2   2   9        0.12        0.01      0.09 o
   3   2   9       74.59       76.82      1.93 o
   4   2   9        0.26       -0.09      0.20 o
   5   2   9       12.20       12.41      0.55 o
   6   2   9       15.76       15.76      1.30 o
   7   2   9       14.57       14.93      1.10 o
   8   2   9       11.98       11.79      0.66 o
   9   2   9        1.07        0.19      0.34 o
  10   2   9        1.71        1.04      0.42 o
  -7   3   9       20.42       31.19      1.98 o
  -6   3   9       39.61       45.03      1.35 o
  -5   3   9       14.31       15.35      0.75 o
  -4   3   9        1.04        1.73      0.36 o
  -3   3   9       56.45       54.94      1.05 o
  -2   3   9        3.79        3.60      0.29 o
  -1   3   9       18.14       20.96      0.60 o
   0   3   9       76.52       79.70      0.97 o
   1   3   9       61.46       69.70      1.28 o
   2   3   9        0.87        1.10      0.14 o
   3   3   9       28.45       30.55      0.81 o
   4   3   9       38.59       38.94      0.96 o
   5   3   9       26.56       27.61      0.80 o
   6   3   9       19.72       21.96      1.03 o
   7   3   9       14.64       14.88      0.74 o
   8   3   9        4.23        4.22      0.49 o
   9   3   9        0.01        0.10      0.38 o
  -7   4   9        2.35        3.18      0.72 o
  -6   4   9        4.23        4.14      0.55 o
  -5   4   9        7.40        7.90      0.63 o
  -4   4   9        7.80        7.46      0.73 o
  -3   4   9        2.91        3.16      0.35 o
  -2   4   9        7.83        8.82      0.36 o
  -1   4   9        2.22        1.53      0.21 o
   0   4   9       56.51       55.26      0.77 o
   1   4   9        3.02        3.68      0.24 o
   2   4   9        0.86        0.92      0.15 o
   3   4   9        6.30        8.48      0.37 o
   4   4   9       91.05       92.48      1.68 o
   5   4   9       13.97       16.81      0.73 o
   6   4   9        3.65        3.88      0.44 o
   7   4   9        3.43        2.80      0.43 o
   8   4   9        3.00        3.51      1.03 o
   9   4   9        2.83        2.69      0.60 o
  -6   5   9       26.62       31.14      1.23 o
  -5   5   9       38.37       37.79      1.28 o
  -4   5   9       27.18       28.07      1.04 o
  -3   5   9        2.57        2.17      0.35 o
  -2   5   9       54.04       58.78      1.05 o
  -1   5   9       18.39       16.99      0.53 o
   0   5   9        4.80        5.00      0.31 o
   1   5   9      101.33       99.13      1.28 o
   2   5   9       20.57       21.50      0.50 o
   3   5   9        0.19       -0.09      0.21 o
   4   5   9        0.24        0.11      0.28 o
   5   5   9       21.01       19.02      1.01 o
   6   5   9        2.66        2.89      0.42 o
   7   5   9        3.12        3.83      0.59 o
   8   5   9        0.00       -0.30      0.44 o
   9   5   9        0.01        0.84      0.52 o
  -6   6   9        6.77        8.29      1.37 o
  -5   6   9        7.24        7.57      0.70 o
  -4   6   9       11.25       11.67      0.76 o
  -3   6   9        0.09       -0.33      0.33 o
  -2   6   9        6.14        6.66      0.50 o
  -1   6   9        0.57        0.88      0.26 o
   0   6   9        3.70        3.59      0.42 o
   1   6   9       14.82       17.56      0.50 o
   2   6   9       12.52       12.34      0.40 o
   3   6   9        1.78        1.17      0.29 o
   4   6   9        2.66        2.15      0.40 o
   5   6   9       18.03       19.84      1.20 o
   6   6   9        2.07        1.79      0.49 o
   7   6   9        0.00        0.38      0.42 o
   8   6   9        0.11        1.15      0.52 o
  -5   7   9        8.31       10.04      1.22 o
  -4   7   9        2.52        2.32      0.68 o
  -3   7   9        7.23        6.71      0.62 o
  -2   7   9        1.13        0.71      0.29 o
  -1   7   9       10.83       11.51      0.87 o
   0   7   9        0.89        0.88      0.28 o
   1   7   9        4.01        4.09      0.33 o
   2   7   9        1.52        1.65      0.22 o
   3   7   9        0.67        1.13      0.32 o
   4   7   9        2.62        1.64      0.42 o
   5   7   9        6.73        5.70      0.74 o
   6   7   9        2.01        1.65      0.54 o
   7   7   9        0.42        0.62      1.72 o
   8   7   9        1.05        1.29      0.60 o
  -4   8   9        0.59        0.22      0.43 o
  -3   8   9        0.59        0.46      0.42 o
  -2   8   9        0.16       -0.27      0.27 o
  -1   8   9        0.33        0.48      0.30 o
   0   8   9        2.22        2.37      0.37 o
   1   8   9        1.56        1.38      0.31 o
   2   8   9        2.02        1.53      0.25 o
   3   8   9        5.47        5.63      0.51 o
   4   8   9        0.88        1.14      0.58 o
   5   8   9        0.26        0.56      0.55 o
   6   8   9        1.37        1.34      0.61 o
   7   8   9        0.77        0.54      0.58 o
  -3   9   9        0.02       -0.41      0.41 o
  -2   9   9        0.02        0.31      0.42 o
  -1   9   9        1.23        0.98      0.63 o
   0   9   9        0.22       -0.22      0.29 o
   1   9   9        1.40        0.97      0.35 o
   2   9   9        0.18       -0.34      0.34 o
   3   9   9        1.49        0.74      0.60 o
   4   9   9        1.91        2.32      0.95 o
   5   9   9        1.67        2.95      0.75 o
   6   9   9        0.38       -0.60      1.14 o
  -1  10   9        0.06        0.32      0.51 o
   0  10   9        0.17       -0.24      0.47 o
   1  10   9        4.14        3.86      0.43 o
   2  10   9        1.50        1.69      0.90 o
   3  10   9        0.02        0.45      0.66 o
   4  10   9        0.68        0.60      0.70 o
  -3  -7  10        1.40        1.20      0.99 o
  -2  -7  10        0.00       -0.18      0.46 o
  -1  -7  10        0.34        0.06      0.35 o
   0  -7  10        4.30        5.12      0.55 o
   1  -7  10        2.94        3.59      0.52 o
   2  -7  10        0.75        1.10      0.67 o
   3  -7  10        5.71        4.94      0.85 o
  -4  -6  10        2.96        3.18      0.89 o
  -3  -6  10        0.03       -0.56      0.56 o
  -2  -6  10        0.79        0.06      0.30 o
  -1  -6  10        1.92        1.75      0.90 o
   0  -6  10        0.64        1.01      0.37 o
   1  -6  10        7.41        6.84      0.52 o
   2  -6  10        0.57        0.22      0.82 o
   3  -6  10        2.57        1.49      0.75 o
   4  -6  10       12.35       13.42      0.69 o
   5  -6  10        8.10        9.59      0.65 o
  -4  -5  10        0.30        0.06      0.46 o
  -3  -5  10        0.01       -0.22      0.35 o
  -2  -5  10        0.33        0.15      0.39 o
  -1  -5  10        4.43        3.97      0.41 o
   0  -5  10        0.75        0.07      0.40 o
   1  -5  10        0.15       -0.34      0.59 o
   2  -5  10        0.16       -0.19      0.49 o
   3  -5  10        1.75        1.99      0.33 o
   4  -5  10        0.18       -0.11      0.40 o
   5  -5  10        0.03       -0.30      0.30 o
   6  -5  10        0.39        0.39      0.37 o
  -6  -4  10        0.17       -0.33      0.63 o
  -5  -4  10        3.67        3.38      0.92 o
  -4  -4  10        0.96        1.39      0.40 o
  -3  -4  10        0.46        0.23      0.33 o
  -2  -4  10        4.70        4.72      0.39 o
  -1  -4  10        1.72        1.83      0.32 o
   0  -4  10       65.62       67.36      1.55 o
   1  -4  10        1.30        1.10      0.27 o
   2  -4  10       12.32       10.30      0.57 o
   3  -4  10        1.65        1.76      0.38 o
   4  -4  10        2.08        2.93      0.68 o
   5  -4  10        0.35        0.91      0.37 o
   6  -4  10        0.16       -0.29      0.31 o
   7  -4  10        1.17        1.79      0.42 o
  -7  -3  10        1.61        1.04      0.75 o
  -6  -3  10        0.00        0.33      0.67 o
  -5  -3  10        0.30        0.25      0.46 o
  -4  -3  10        0.76        0.74      0.35 o
  -3  -3  10       26.47       20.65      0.76 o
  -2  -3  10        0.56        0.58      0.23 o
  -1  -3  10        3.12        2.54      0.33 o
   0  -3  10      416.29      417.05      5.05 o
   1  -3  10       69.70       64.62      1.05 o
   2  -3  10        1.16        1.98      0.20 o
   3  -3  10       43.91       39.12      1.25 o
   4  -3  10        8.30        6.67      0.60 o
   5  -3  10        6.91        5.87      0.59 o
   6  -3  10        1.58        0.85      0.48 o
   7  -3  10       14.85       17.04      0.78 o
   8  -3  10        4.65        5.42      0.52 o
  -7  -2  10        1.85        0.77      0.69 o
  -6  -2  10        1.57        2.65      0.79 o
  -5  -2  10        2.89        2.50      0.91 o
  -4  -2  10        8.50        7.18      0.75 o
  -3  -2  10        0.26        0.27      0.25 o
  -2  -2  10       13.50       13.58      0.48 o
  -1  -2  10       51.94       49.92      1.05 o
   0  -2  10       21.37       21.56      0.51 o
   1  -2  10      427.00      414.07      8.44 o
   2  -2  10        5.75        4.86      0.25 o
   3  -2  10       38.87       32.70      0.94 o
   4  -2  10       19.42       19.26      1.68 o
   5  -2  10        2.94        2.07      0.44 o
   6  -2  10        5.41        3.12      0.53 o
   7  -2  10        0.02        0.31      0.42 o
   8  -2  10        0.02       -0.03      0.31 o
  -7  -1  10        1.85        1.59      0.77 o
  -6  -1  10        4.46        5.70      1.00 o
  -5  -1  10        6.05        6.35      0.74 o
  -4  -1  10        2.32        1.68      0.49 o
  -3  -1  10       52.17       42.95      1.19 o
  -2  -1  10      152.77      139.05      1.76 o
  -1  -1  10       33.14       34.45      0.62 o
   0  -1  10      147.82      142.02      1.82 o
   1  -1  10     1536.46     1462.33     14.48 o
   2  -1  10       92.71       87.10      1.11 o
   3  -1  10        0.50        0.78      0.24 o
   4  -1  10       52.20       48.30      1.23 o
   5  -1  10        5.25        3.85      0.40 o
   6  -1  10        7.40        5.49      0.49 o
   7  -1  10        4.86        4.28      0.88 o
   8  -1  10        7.32        9.22      0.76 o
   9  -1  10        1.24        1.45      0.48 o
  -7   0  10       13.65       15.08      1.40 o
  -6   0  10        0.24        0.10      0.49 o
  -5   0  10        3.61        3.47      1.38 o
  -4   0  10        0.02        0.47      0.44 o
  -3   0  10        3.99        4.41      0.35 o
  -2   0  10        0.91        1.16      0.18 o
  -1   0  10       19.15       17.64      0.42 o
   0   0  10       32.28       26.44      0.48 o
   1   0  10        0.50        0.54      0.18 o
   2   0  10      139.58      135.95      1.78 o
   3   0  10        1.47        0.57      0.25 o
   4   0  10        0.03        0.15      0.24 o
   5   0  10       11.79       10.20      1.25 o
   6   0  10        0.06        0.24      0.34 o
   7   0  10        1.73        2.07      0.43 o
   8   0  10        1.05        1.16      0.33 o
   9   0  10        3.85        4.00      0.57 o
  -7   1  10        8.24        7.34      1.06 o
  -6   1  10        3.84        3.84      0.68 o
  -5   1  10       35.10       39.12      1.60 o
  -4   1  10        3.18        3.56      0.40 o
  -3   1  10        0.52       -0.10      0.16 o
  -2   1  10       67.52       62.10      1.04 o
  -1   1  10       54.20       43.35      0.69 o
   0   1  10        2.00        1.41      0.18 o
   1   1  10      165.69      174.71      2.23 o
   2   1  10      430.38      422.68      4.84 o
   3   1  10       24.33       21.98      0.77 o
   4   1  10        1.79        1.96      0.33 o
   5   1  10        2.18        1.27      0.36 o
   6   1  10        1.24        1.39      0.39 o
   7   1  10        1.07        0.51      0.53 o
   8   1  10        2.14        2.81      0.47 o
   9   1  10        0.80        0.73      0.47 o
  -7   2  10        0.10        0.69      0.69 o
  -6   2  10        0.24        0.29      0.63 o
  -5   2  10        2.90        2.87      0.44 o
  -4   2  10        2.77        2.62      0.40 o
  -3   2  10        0.02       -0.05      0.30 o
  -2   2  10        1.60        1.94      0.38 o
  -1   2  10        0.02       -0.12      0.14 o
   0   2  10        1.73        1.20      0.18 o
   1   2  10       29.55       32.41      0.82 o
   2   2  10        0.86        0.38      0.13 o
   3   2  10       18.27       18.70      0.65 o
   4   2  10        0.02       -0.22      0.22 o
   5   2  10        0.07       -0.04      0.25 o
   6   2  10        5.83        4.81      0.83 o
   7   2  10        6.84        5.62      0.64 o
   8   2  10        3.04        2.12      0.46 o
   9   2  10        4.08        4.24      0.56 o
  -7   3  10        2.61        1.84      0.79 o
  -6   3  10        1.02        0.98      0.44 o
  -5   3  10        0.03       -0.10      0.33 o
  -4   3  10        2.20        2.92      0.50 o
  -3   3  10       55.32       58.70      1.21 o
  -2   3  10       18.31       18.46      0.50 o
  -1   3  10       10.80       12.77      0.41 o
   0   3  10        5.31        6.46      0.28 o
   1   3  10        0.19        0.44      0.16 o
   2   3  10        3.79        4.24      0.22 o
   3   3  10        0.37       -0.20      0.20 o
   4   3  10       10.88       11.50      0.54 o
   5   3  10        6.15        5.41      0.48 o
   6   3  10        9.47        9.39      0.60 o
   7   3  10       10.71       10.87      0.67 o
   8   3  10       30.72       27.95      1.28 o
   9   3  10        0.48       -0.21      0.37 o
  -7   4  10        7.55        7.55      1.31 o
  -6   4  10        2.66        2.12      0.55 o
  -5   4  10        6.03        6.17      0.60 o
  -4   4  10        2.43        2.29      0.54 o
  -3   4  10        9.65        9.66      0.62 o
  -2   4  10        2.53        1.46      0.26 o
  -1   4  10        1.52        1.01      0.22 o
   0   4  10       19.02       19.46      0.47 o
   1   4  10        0.79        1.13      0.20 o
   2   4  10        9.17        8.31      0.31 o
   3   4  10        1.39        0.91      0.23 o
   4   4  10        1.16        0.95      0.32 o
   5   4  10        0.20        0.15      0.29 o
   6   4  10        5.29        4.80      0.50 o
   7   4  10       23.54       23.52      1.03 o
   8   4  10       19.84       20.93      0.95 o
   9   4  10        2.31        2.44      0.57 o
  -6   5  10        0.17       -0.07      0.52 o
  -5   5  10        0.37        0.86      0.43 o
  -4   5  10        0.02        0.08      0.36 o
  -3   5  10       36.92       37.39      1.00 o
  -2   5  10      312.02      312.02      3.80 o
  -1   5  10       17.39       15.90      0.59 o
   0   5  10       15.36       13.67      0.54 o
   1   5  10       64.18       69.48      1.07 o
   2   5  10       27.90       28.68      0.97 o
   3   5  10        0.82        0.59      0.27 o
   4   5  10        9.85       10.73      0.62 o
   5   5  10       12.61       14.53      0.73 o
   6   5  10        0.13        0.20      0.32 o
   7   5  10        3.23        3.86      0.50 o
   8   5  10       11.44       11.08      0.91 o
   9   5  10       11.57       12.04      0.97 o
  -5   6  10        3.37        3.53      0.64 o
  -4   6  10        0.17        0.65      0.44 o
  -3   6  10        9.31        8.96      0.64 o
  -2   6  10       68.98       68.92      1.33 o
  -1   6  10        1.20        1.07      0.53 o
   0   6  10        0.00       -0.02      0.22 o
   1   6  10       21.25       23.50      0.63 o
   2   6  10        3.63        3.05      0.44 o
   3   6  10        0.24        0.11      0.26 o
   4   6  10        0.71        0.15      0.33 o
   5   6  10        1.77        2.37      0.48 o
   6   6  10        0.03        0.20      0.35 o
   7   6  10        0.00       -0.14      0.46 o
   8   6  10       13.70       12.93      1.02 o
  -5   7  10        0.95        0.86      0.67 o
  -4   7  10        0.16        0.14      0.42 o
  -3   7  10        0.36        0.03      0.38 o
  -2   7  10       54.58       59.36      1.34 o
  -1   7  10      102.16      105.12      1.84 o
   0   7  10        0.20       -0.23      0.24 o
   1   7  10        0.90        0.37      0.24 o
   2   7  10       20.55       22.07      0.62 o
   3   7  10        4.67        4.44      0.44 o
   4   7  10        0.08       -0.10      0.33 o
   5   7  10        0.71        0.93      0.48 o
   6   7  10        0.01        0.19      0.48 o
   7   7  10        0.10        0.21      0.52 o
  -4   8  10        0.44        0.49      0.48 o
  -3   8  10        0.10        0.08      0.41 o
  -2   8  10        9.35        9.86      0.72 o
  -1   8  10       26.82       28.39      1.15 o
   0   8  10        2.32        1.85      0.38 o
   1   8  10        0.01       -0.30      0.30 o
   2   8  10        3.01        3.14      0.34 o
   3   8  10        1.29        0.95      0.37 o
   4   8  10        0.01       -0.17      0.38 o
   5   8  10        0.28       -0.06      0.52 o
   6   8  10        0.95        1.03      0.65 o
   7   8  10        0.02       -0.09      0.56 o
  -2   9  10        1.10        0.23      0.52 o
  -1   9  10        5.12        4.30      0.77 o
   0   9  10        2.49        1.69      0.37 o
   1   9  10        0.01       -0.16      0.27 o
   2   9  10        0.01       -0.15      0.39 o
   3   9  10        1.30        2.13      0.65 o
   4   9  10        0.04       -0.02      0.98 o
   5   9  10        0.90        0.79      0.65 o
   6   9  10        0.41        0.17      0.77 o
   0  10  10        3.25        3.65      0.45 o
   1  10  10        0.34        0.45      0.34 o
   2  10  10        0.01       -0.63      0.77 o
   3  10  10        0.51       -0.27      0.81 o
  -1  -7  11        0.10        0.29      0.38 o
   0  -7  11        1.52        1.86      0.45 o
   1  -7  11        0.28       -0.27      0.82 o
   2  -7  11        0.92        2.65      0.94 o
  -3  -6  11        5.93        5.97      0.86 o
  -2  -6  11        6.17        7.03      0.60 o
  -1  -6  11        0.06        0.29      0.36 o
   0  -6  11        0.01       -0.33      0.33 o
   1  -6  11        5.12        5.40      0.50 o
   2  -6  11        6.16        6.26      1.65 o
   3  -6  11        0.01       -0.37      1.51 o
   4  -6  11        0.83        1.34      0.47 o
  -4  -5  11        0.08       -0.60      0.60 o
  -3  -5  11        0.02       -0.03      0.40 o
  -2  -5  11        0.81        0.19      0.33 o
  -1  -5  11        1.02        0.83      0.37 o
   0  -5  11        3.18        1.97      0.41 o
   1  -5  11        1.25        1.35      0.37 o
   2  -5  11        3.30        3.57      1.10 o
   3  -5  11        0.00       -0.26      0.26 o
   4  -5  11        0.07        0.24      0.33 o
   5  -5  11       16.47       19.98      0.85 o
   6  -5  11       15.78       18.64      0.84 o
  -5  -4  11        0.04       -0.42      0.60 o
  -4  -4  11        1.14        0.19      0.45 o
  -3  -4  11        5.21        5.71      0.57 o
  -2  -4  11        1.04        1.07      0.30 o
  -1  -4  11        0.09        0.39      0.31 o
   0  -4  11        0.60        0.71      0.32 o
   1  -4  11       11.20       12.22      0.62 o
   2  -4  11        1.70        1.57      0.38 o
   3  -4  11        0.48        0.22      0.35 o
   4  -4  11        0.26       -0.48      0.48 o
   5  -4  11        0.36        0.21      0.34 o
   6  -4  11        1.16        1.54      0.41 o
   7  -4  11        0.25        0.87      0.38 o
  -6  -3  11        2.14        1.71      0.86 o
  -5  -3  11        3.63        3.73      0.94 o
  -4  -3  11        5.28        3.98      0.53 o
  -3  -3  11        1.82        0.96      0.37 o
  -2  -3  11        7.30        9.05      0.49 o
  -1  -3  11       32.39       32.39      0.99 o
   0  -3  11        2.59        2.30      0.38 o
   1  -3  11       19.08       17.00      0.56 o
   2  -3  11       15.62       16.15      0.77 o
   3  -3  11        1.67        1.36      0.44 o
   4  -3  11       11.13        8.96      0.68 o
   5  -3  11        0.02        0.33      0.37 o
   6  -3  11        0.55        0.76      0.42 o
   7  -3  11       10.93       12.34      1.24 o
   8  -3  11        0.62        1.13      0.60 o
  -6  -2  11        3.77        4.86      1.00 o
  -5  -2  11        1.39        1.56      0.54 o
  -4  -2  11        4.76        4.80      0.51 o
  -3  -2  11       12.98       12.46      0.69 o
  -2  -2  11       40.96       38.85      1.21 o
  -1  -2  11       37.97       37.68      0.92 o
   0  -2  11        9.37        9.95      0.73 o
   1  -2  11        0.00       -0.18      0.18 o
   2  -2  11        1.30        0.90      0.20 o
   3  -2  11       38.29       34.50      1.15 o
   4  -2  11       23.24       19.97      0.91 o
   5  -2  11        2.26        1.05      0.38 o
   6  -2  11        7.42        5.53      0.57 o
   7  -2  11       17.32       21.36      1.01 o
   8  -2  11        0.15        0.15      0.58 o
  -7  -1  11        0.60        0.52      0.75 o
  -6  -1  11        3.81        3.75      0.94 o
  -5  -1  11        0.80        1.05      0.55 o
  -4  -1  11        7.92        9.25      0.92 o
  -3  -1  11       52.75       43.51      1.24 o
  -2  -1  11       88.49       71.03      1.21 o
  -1  -1  11       11.28       11.69      0.45 o
   0  -1  11        0.57        0.17      0.22 o
   1  -1  11        2.86        2.86      0.31 o
   2  -1  11        3.12        2.45      0.42 o
   3  -1  11       12.53       11.53      0.63 o
   4  -1  11      116.55      101.78      2.09 o
   5  -1  11       28.12       18.38      0.77 o
   6  -1  11        0.83        0.63      0.31 o
   7  -1  11        4.78        6.01      0.66 o
   8  -1  11        5.37        5.95      0.70 o
   9  -1  11        1.04        2.49      0.72 o
  -7   0  11        0.26        0.19      0.67 o
  -6   0  11       14.75       14.21      1.40 o
  -5   0  11       15.60       18.97      1.18 o
  -4   0  11        8.08        7.79      1.26 o
  -3   0  11       15.37       12.04      0.62 o
  -2   0  11        3.29        1.65      0.23 o
  -1   0  11      102.89       81.90      1.27 o
   0   0  11       21.37       22.15      0.54 o
   1   0  11        7.98        9.40      0.37 o
   2   0  11        8.89       10.57      0.60 o
   3   0  11       34.85       32.01      1.01 o
   4   0  11       28.15       23.55      1.05 o
   5   0  11       23.80       23.36      1.05 o
   6   0  11        0.19        0.26      0.35 o
   7   0  11        1.30        1.43      0.63 o
   8   0  11        6.16        5.79      0.50 o
   9   0  11        0.00        0.27      0.44 o
  -7   1  11        0.09        0.04      0.63 o
  -6   1  11       15.96       13.50      1.38 o
  -5   1  11        0.62        0.58      0.48 o
  -4   1  11        2.09        2.21      0.53 o
  -3   1  11        6.15        5.69      0.35 o
  -2   1  11      103.96       83.60      1.31 o
  -1   1  11      104.04       81.44      1.10 o
   0   1  11       30.24       28.51      0.60 o
   1   1  11       15.33       12.44      0.43 o
   2   1  11       14.63       15.11      0.44 o
   3   1  11        0.18        0.05      0.26 o
   4   1  11        0.18        0.26      0.30 o
   5   1  11       77.33       72.24      1.99 o
   6   1  11       46.80       40.24      1.40 o
   7   1  11        0.49        0.03      0.35 o
   8   1  11        1.45        0.85      0.52 o
   9   1  11        2.88        2.77      0.55 o
  -7   2  11        0.94        2.04      0.83 o
  -6   2  11        0.11       -0.40      0.58 o
  -5   2  11       13.27       14.83      1.38 o
  -4   2  11        0.12       -0.22      0.29 o
  -3   2  11        4.41        4.38      0.41 o
  -2   2  11        2.71        2.75      0.25 o
  -1   2  11       16.21       13.65      0.47 o
   0   2  11       13.67       12.68      0.44 o
   1   2  11        2.56        3.52      0.26 o
   2   2  11       28.68       27.91      0.59 o
   3   2  11       27.61       28.23      0.94 o
   4   2  11        0.22        0.34      0.40 o
   5   2  11        0.70        0.71      0.32 o
   6   2  11        2.45        1.17      0.39 o
   7   2  11        0.44        0.30      0.38 o
   8   2  11        0.54        0.56      0.42 o
   9   2  11        0.11        0.05      0.42 o
  -6   3  11        4.22        4.99      1.02 o
  -5   3  11        5.35        5.06      0.57 o
  -4   3  11        1.89        1.95      0.40 o
  -3   3  11        2.11        2.44      0.34 o
  -2   3  11        8.59        7.71      0.38 o
  -1   3  11       20.07       17.21      0.49 o
   0   3  11        0.02        0.08      0.18 o
   1   3  11        1.15        0.56      0.19 o
   2   3  11        0.60        0.62      0.15 o
   3   3  11        9.22       11.45      0.64 o
   4   3  11       15.65       14.59      1.06 o
   5   3  11        0.85        0.47      0.32 o
   6   3  11        5.13        5.02      0.73 o
   7   3  11        3.81        3.20      0.56 o
   8   3  11        2.38        1.72      0.44 o
   9   3  11        2.16        1.60      0.66 o
  -6   4  11        0.26        0.41      0.46 o
  -5   4  11        0.18        0.85      0.43 o
  -4   4  11       12.00       12.52      0.75 o
  -3   4  11        1.25        0.65      0.28 o
  -2   4  11        6.77        5.00      0.35 o
  -1   4  11        6.47        5.57      0.58 o
   0   4  11        1.31        1.77      0.27 o
   1   4  11        1.36        0.84      0.22 o
   2   4  11        1.99        2.54      0.25 o
   3   4  11       15.47       18.86      0.68 o
   4   4  11       20.61       18.25      0.91 o
   5   4  11        0.44        1.17      0.36 o
   6   4  11        0.65        0.34      0.34 o
   7   4  11        5.66        4.83      0.64 o
   8   4  11        5.54        5.16      0.60 o
   9   4  11        2.83        1.69      1.03 o
  -6   5  11        6.42        8.11      1.15 o
  -5   5  11       11.22       12.10      0.82 o
  -4   5  11        2.98        4.16      0.55 o
  -3   5  11        1.92        1.44      0.36 o
  -2   5  11       15.49       15.60      0.62 o
  -1   5  11        0.06       -0.13      0.23 o
   0   5  11        0.32        0.20      0.24 o
   1   5  11        7.21        7.43      0.35 o
   2   5  11        5.97        6.04      0.32 o
   3   5  11        0.08        0.13      0.26 o
   4   5  11        0.20        0.14      0.33 o
   5   5  11       11.85       11.14      0.69 o
   6   5  11        4.35        3.69      0.49 o
   7   5  11        2.09        2.59      0.62 o
   8   5  11        2.33        1.25      0.58 o
  -5   6  11        0.42        0.25      0.46 o
  -4   6  11        0.27        0.13      0.40 o
  -3   6  11        7.06        7.02      0.61 o
  -2   6  11        2.63        2.92      0.37 o
  -1   6  11        0.48        0.56      0.29 o
   0   6  11        0.38        0.07      0.24 o
   1   6  11        5.74        5.26      0.38 o
   2   6  11        0.11        0.11      0.17 o
   3   6  11        0.07        0.12      0.28 o
   4   6  11        1.03        0.71      0.37 o
   5   6  11       15.27       16.11      0.84 o
   6   6  11        0.51        0.63      0.38 o
   7   6  11        0.53        0.54      0.98 o
   8   6  11        1.85        1.77      0.63 o
  -4   7  11        9.76       11.04      0.81 o
  -3   7  11        7.35        7.41      0.65 o
  -2   7  11        0.00        0.13      0.43 o
  -1   7  11       23.04       26.12      0.84 o
   0   7  11        5.97        5.88      0.45 o
   1   7  11        2.01        1.98      0.31 o
   2   7  11       11.66       11.65      0.51 o
   3   7  11        2.35        2.25      0.39 o
   4   7  11        0.26        0.20      0.38 o
   5   7  11        0.15       -0.05      0.39 o
   6   7  11        5.48        5.51      0.93 o
   7   7  11        0.40        0.96      0.57 o
  -3   8  11        1.92        1.36      0.47 o
  -2   8  11        0.18       -0.29      0.42 o
  -1   8  11        2.71        3.21      0.47 o
   0   8  11        0.15        0.26      0.30 o
   1   8  11        2.12        2.04      0.34 o
   2   8  11        2.73        2.05      0.59 o
   3   8  11        1.67        1.63      0.47 o
   4   8  11        0.25        0.35      0.42 o
   5   8  11        1.17        1.07      0.61 o
   6   8  11        3.17        2.80      0.83 o
  -2   9  11        1.68        2.13      0.69 o
  -1   9  11        1.11        2.00      0.42 o
   0   9  11        6.61        7.41      0.53 o
   1   9  11        0.00       -0.01      0.29 o
   2   9  11        1.15        0.86      0.63 o
   3   9  11        0.32        0.81      0.57 o
   4   9  11        0.08        1.08      1.02 o
   5   9  11        0.16        0.32      1.05 o
  -2  -6  12        1.11        0.62      0.69 o
  -1  -6  12        0.73        0.63      0.38 o
   0  -6  12        0.09        0.23      0.51 o
   1  -6  12        8.07        9.19      0.96 o
   2  -6  12        9.28       10.93      1.07 o
   3  -6  12        3.93        4.39      0.89 o
  -4  -5  12        2.69        3.15      0.94 o
  -3  -5  12        2.44        2.57      0.69 o
  -2  -5  12        2.23        1.97      0.42 o
  -1  -5  12        0.03       -0.36      0.36 o
   0  -5  12        0.09        0.15      0.34 o
   1  -5  12       13.04       14.91      0.72 o
   2  -5  12       12.32       11.87      1.02 o
   3  -5  12        0.54       -0.19      0.95 o
   4  -5  12       13.99       15.38      0.75 o
   5  -5  12       15.82       18.87      0.92 o
  -4  -4  12        3.99        5.30      0.96 o
  -3  -4  12        6.71        5.01      0.83 o
  -2  -4  12        0.00        0.34      0.31 o
  -1  -4  12        1.46        1.31      0.37 o
   0  -4  12        0.13       -0.11      0.28 o
   1  -4  12        2.55        2.54      0.61 o
   2  -4  12       10.55       11.14      0.75 o
   3  -4  12        1.86        2.89      0.51 o
   4  -4  12        2.85        2.32      0.55 o
   5  -4  12       23.22       26.50      1.22 o
   6  -4  12       20.18       23.06      0.97 o
  -5  -3  12        8.81       10.58      1.36 o
  -4  -3  12        3.42        3.05      0.90 o
  -3  -3  12        0.05       -0.02      0.44 o
  -2  -3  12        0.19        0.65      0.31 o
  -1  -3  12        2.92        2.09      0.37 o
   0  -3  12        0.04       -0.26      0.26 o
   1  -3  12        1.60        2.20      0.42 o
   2  -3  12        4.84        4.98      0.47 o
   3  -3  12        6.08        7.81      0.55 o
   4  -3  12        6.07        6.56      0.87 o
   5  -3  12        0.35        0.68      0.45 o
   6  -3  12        1.39        1.24      0.49 o
   7  -3  12        0.57        0.72      0.42 o
  -6  -2  12        0.66        1.15      0.83 o
  -5  -2  12        0.01       -0.56      0.56 o
  -4  -2  12        2.98        2.64      0.47 o
  -3  -2  12        0.42       -0.06      0.37 o
  -2  -2  12        0.44        0.29      0.28 o
  -1  -2  12        0.90        0.33      0.38 o
   0  -2  12        0.23        0.07      0.31 o
   1  -2  12       32.12       30.98      0.82 o
   2  -2  12        2.09        2.29      0.36 o
   3  -2  12       12.80       10.78      0.70 o
   4  -2  12        0.17        0.18      0.34 o
   5  -2  12       11.56       14.73      0.84 o
   6  -2  12        8.96        9.88      0.75 o
   7  -2  12        1.88        1.52      0.49 o
   8  -2  12        0.63        0.91      0.79 o
  -6  -1  12        3.96        3.63      1.00 o
  -5  -1  12        0.04       -0.45      0.45 o
  -4  -1  12        0.00       -0.02      0.32 o
  -3  -1  12       13.80       15.37      1.30 o
  -2  -1  12        8.48        6.67      0.51 o
  -1  -1  12        0.50        0.21      0.24 o
   0  -1  12        0.08       -0.18      0.23 o
   1  -1  12      189.18      188.70      2.17 o
   2  -1  12        9.76        8.01      0.31 o
   3  -1  12        0.73        0.11      0.27 o
   4  -1  12       17.61       14.88      1.01 o
   5  -1  12        3.40        2.62      0.40 o
   6  -1  12        2.58        2.50      0.53 o
   7  -1  12        0.43        0.03      0.39 o
   8  -1  12        5.81        7.35      0.80 o
  -6   0  12        6.48        5.22      1.06 o
  -5   0  12        1.32        1.93      1.23 o
  -4   0  12        5.07        6.37      0.57 o
  -3   0  12       25.31       24.79      1.07 o
  -2   0  12        0.06       -0.18      0.19 o
  -1   0  12        3.33        3.40      0.30 o
   0   0  12       47.04       42.01      1.17 o
   1   0  12        7.30        6.77      0.34 o
   2   0  12      244.34      242.99      3.03 o
   3   0  12        0.44        0.28      0.54 o
   4   0  12       36.14       29.76      1.22 o
   5   0  12        6.37        6.61      0.66 o
   6   0  12        0.03        0.29      0.38 o
   7   0  12        0.00       -0.25      0.37 o
   8   0  12        0.01       -0.06      0.41 o
  -6   1  12        3.47        2.32      0.92 o
  -5   1  12        0.08       -0.23      0.47 o
  -4   1  12        2.25        3.46      0.53 o
  -3   1  12        2.45        1.40      0.30 o
  -2   1  12       18.23       13.47      0.48 o
  -1   1  12       53.86       52.82      1.08 o
   0   1  12       29.15       30.76      0.71 o
   1   1  12      108.34      100.80      1.50 o
   2   1  12      793.82      788.71      8.83 o
   3   1  12       28.51       22.60      1.06 o
   4   1  12        0.10        0.14      0.33 o
   5   1  12       44.80       45.50      1.56 o
   6   1  12        8.46        7.73      1.01 o
   7   1  12        2.94        1.88      0.48 o
   8   1  12        2.58        3.11      0.63 o
   9   1  12        3.78        3.44      1.19 o
  -6   2  12       11.61       11.56      1.36 o
  -5   2  12        4.70        3.61      0.92 o
  -4   2  12        7.14        8.92      0.74 o
  -3   2  12        0.40        0.29      0.27 o
  -2   2  12        0.57        0.29      0.21 o
  -1   2  12        0.67        0.64      0.25 o
   0   2  12        1.79        1.06      0.25 o
   1   2  12       37.33       32.68      0.72 o
   2   2  12        0.06        0.48      0.20 o
   3   2  12       80.45       88.12      2.30 o
   4   2  12        1.74        1.20      0.42 o
   5   2  12        2.61        2.77      0.69 o
   6   2  12        5.63        6.01      0.62 o
   7   2  12        0.28       -0.49      0.82 o
   8   2  12        0.28       -0.10      0.40 o
   9   2  12        0.07       -0.32      0.41 o
  -6   3  12        4.93        3.61      0.96 o
  -5   3  12        6.25        7.02      0.65 o
  -4   3  12       15.91       18.36      0.74 o
  -3   3  12        2.21        2.67      0.36 o
  -2   3  12        5.19        4.71      0.36 o
  -1   3  12       40.73       34.71      0.85 o
   0   3  12       21.56       18.19      0.87 o
   1   3  12        0.28        0.23      0.19 o
   2   3  12      135.42      140.82      2.08 o
   3   3  12      290.28      303.60      5.05 o
   4   3  12       15.86       15.44      0.77 o
   5   3  12        0.12        0.34      0.32 o
   6   3  12        6.67        6.81      1.00 o
   7   3  12        0.32       -0.35      0.35 o
   8   3  12        0.00       -0.60      0.63 o
   9   3  12        0.65        0.30      0.46 o
  -6   4  12        0.02        0.69      0.49 o
  -5   4  12        2.52        3.66      0.58 o
  -4   4  12        0.08       -0.25      0.28 o
  -3   4  12        0.21       -0.26      0.26 o
  -2   4  12        0.53       -0.28      0.40 o
  -1   4  12        0.34        0.27      0.26 o
   0   4  12        2.86        3.61      0.38 o
   1   4  12        0.16        0.18      0.21 o
   2   4  12        3.45        3.71      0.26 o
   3   4  12        0.18       -0.06      0.28 o
   4   4  12        1.00        0.35      0.35 o
   5   4  12        0.04        0.47      0.35 o
   6   4  12        0.00        0.08      0.34 o
   7   4  12        2.89        3.70      0.52 o
   8   4  12        1.19        0.22      0.48 o
  -5   5  12        1.03        1.06      0.50 o
  -4   5  12        0.77        0.39      0.41 o
  -3   5  12        3.34        4.43      0.52 o
  -2   5  12        4.10        3.95      0.38 o
  -1   5  12        0.42        0.08      0.26 o
   0   5  12        6.40        5.43      0.40 o
   1   5  12        0.67        0.54      0.26 o
   2   5  12        1.44        1.49      0.23 o
   3   5  12       15.61       15.82      0.66 o
   4   5  12       14.88       15.69      0.82 o
   5   5  12        0.08       -0.16      0.34 o
   6   5  12        0.11        0.51      0.38 o
   7   5  12        2.67        2.86      0.51 o
   8   5  12        1.66        0.68      0.54 o
  -5   6  12        0.47        0.81      0.98 o
  -4   6  12        0.64        0.36      0.43 o
  -3   6  12        1.10        0.14      0.39 o
  -2   6  12        0.33       -0.08      0.40 o
  -1   6  12        0.06        0.20      0.36 o
   0   6  12        0.05        0.12      0.25 o
   1   6  12        0.70        0.29      0.27 o
   2   6  12        2.19        2.45      0.26 o
   3   6  12        1.71        1.50      0.35 o
   4   6  12        1.38        1.26      0.43 o
   5   6  12        0.63        0.46      0.40 o
   6   6  12        0.37        0.01      0.65 o
   7   6  12        0.07        0.01      0.42 o
  -4   7  12        0.00        0.15      0.49 o
  -3   7  12        0.03        0.42      0.43 o
  -2   7  12        7.39        7.50      0.49 o
  -1   7  12       46.15       44.63      1.12 o
   0   7  12        2.09        2.16      0.44 o
   1   7  12        2.98        2.49      0.35 o
   2   7  12        4.33        5.04      0.52 o
   3   7  12        2.34        2.56      0.41 o
   4   7  12        0.21       -0.39      0.42 o
   5   7  12        0.32        0.82      0.43 o
   6   7  12        1.58        2.47      0.68 o
   7   7  12        0.23        0.66      0.58 o
  -3   8  12        0.16        0.54      0.54 o
  -2   8  12        2.06        1.49      0.48 o
  -1   8  12        9.17        9.80      0.59 o
   0   8  12        0.10        0.16      0.36 o
   1   8  12        0.00        0.09      0.26 o
   2   8  12        4.21        3.68      0.67 o
   3   8  12        1.62        1.87      0.58 o
   4   8  12        0.02       -0.48      0.48 o
   5   8  12        0.00       -0.17      0.55 o
   6   8  12        0.00        0.33      0.56 o
  -1   9  12       13.12       15.55      1.22 o
   0   9  12       17.54       19.74      0.79 o
   1   9  12        0.07       -0.14      0.29 o
   2   9  12        0.13       -0.49      0.49 o
   3   9  12        2.65        2.45      0.64 o
   4   9  12        0.78        0.71      1.02 o
   5   9  12        0.00       -0.58      0.59 o
   0  -6  13        2.95        3.02      0.53 o
   1  -6  13        0.85        1.98      0.88 o
   2  -6  13        4.06        5.13      1.08 o
  -3  -5  13        5.84        6.97      1.11 o
  -2  -5  13        0.27        0.79      0.71 o
  -1  -5  13        1.78        1.98      0.44 o
   0  -5  13        1.51        1.85      0.45 o
   1  -5  13        5.81        8.01      0.69 o
   2  -5  13        1.81        3.35      0.79 o
   3  -5  13        0.99        0.75      0.68 o
   4  -5  13        0.05        0.04      0.58 o
  -4  -4  13        0.25       -0.63      0.63 o
  -3  -4  13        0.52       -0.56      0.63 o
  -2  -4  13       20.71       25.62      1.70 o
  -1  -4  13       13.76       15.51      0.80 o
   0  -4  13        0.07       -0.19      0.32 o
   1  -4  13        1.29        2.01      0.38 o
   2  -4  13       10.10       11.49      1.01 o
   3  -4  13       12.60       12.54      0.85 o
   4  -4  13        0.00        0.07      0.47 o
   5  -4  13        0.40        0.22      0.51 o
   6  -4  13        2.38        3.28      0.67 o
  -4  -3  13        0.92        0.15      0.67 o
  -3  -3  13        0.88        1.98      0.65 o
  -2  -3  13        1.25        1.65      0.40 o
  -1  -3  13        0.34        0.44      0.33 o
   0  -3  13        0.10        0.00      0.30 o
   1  -3  13        0.82        0.55      0.46 o
   2  -3  13        4.43        4.32      0.55 o
   3  -3  13        1.05        0.86      0.46 o
   4  -3  13        0.01       -0.29      0.40 o
   5  -3  13        0.00       -0.08      0.43 o
   6  -3  13       21.59       25.50      1.23 o
   7  -3  13       11.36       12.50      1.61 o
  -4  -2  13        0.22        0.15      0.56 o
  -3  -2  13        0.12       -0.29      0.48 o
  -2  -2  13        2.38        2.88      0.74 o
  -1  -2  13        0.19        0.75      0.31 o
   0  -2  13        2.23        2.77      0.39 o
   1  -2  13        0.16        0.22      0.24 o
   2  -2  13       22.46       22.99      0.83 o
   3  -2  13       15.98       18.03      0.78 o
   4  -2  13        2.13        1.60      0.50 o
   5  -2  13        0.59        0.30      0.40 o
   6  -2  13        0.90        0.14      0.43 o
   7  -2  13        1.05        1.45      0.70 o
  -5  -1  13        1.25        2.92      0.96 o
  -4  -1  13        2.17        3.19      0.75 o
  -3  -1  13        2.20        3.96      0.73 o
  -2  -1  13        0.06        0.17      0.30 o
  -1  -1  13        8.39        9.52      0.55 o
   0  -1  13       31.47       31.34      0.84 o
   1  -1  13        3.56        3.97      0.35 o
   2  -1  13       12.03       12.09      0.54 o
   3  -1  13        8.70        9.46      0.58 o
   4  -1  13        0.02       -0.02      0.28 o
   5  -1  13        2.36        1.42      0.40 o
   6  -1  13        1.43        2.39      0.56 o
   7  -1  13        8.72       10.14      1.15 o
   8  -1  13       11.75       16.71      1.92 o
  -6   0  13        0.41        1.46      0.88 o
  -5   0  13        1.93        2.77      0.86 o
  -4   0  13        1.39        1.13      0.47 o
  -3   0  13        2.91        2.73      0.65 o
  -2   0  13       13.84       12.06      0.68 o
  -1   0  13       16.99       16.48      0.66 o
   0   0  13       47.80       45.83      0.94 o
   1   0  13        6.95        6.05      0.36 o
   2   0  13        0.50        0.46      0.25 o
   3   0  13        5.28        6.02      1.10 o
   4   0  13        1.48        1.31      0.45 o
   5   0  13       10.93        8.26      0.75 o
   6   0  13        1.10        1.46      0.48 o
   7   0  13        0.05        0.29      0.33 o
   8   0  13        9.17        9.79      1.05 o
  -6   1  13        0.17       -0.06      0.69 o
  -5   1  13        5.45        7.41      1.17 o
  -4   1  13        2.23        2.52      0.48 o
  -3   1  13        4.60        4.19      0.73 o
  -2   1  13       32.75       28.30      0.85 o
  -1   1  13       28.64       20.56      0.66 o
   0   1  13       11.32       12.48      0.53 o
   1   1  13        7.66        8.86      0.43 o
   2   1  13        3.36        3.76      0.28 o
   3   1  13        4.47        3.34      0.55 o
   4   1  13        4.96        6.11      0.66 o
   5   1  13       28.73       23.91      1.16 o
   6   1  13        3.38        2.54      0.52 o
   7   1  13        0.15        0.07      0.40 o
   8   1  13        0.01        0.60      0.47 o
  -6   2  13        0.15        1.50      0.88 o
  -5   2  13        7.11        8.28      1.21 o
  -4   2  13       10.18       14.52      1.76 o
  -3   2  13        1.02        0.69      0.49 o
  -2   2  13       12.22       10.70      0.55 o
  -1   2  13        5.98        4.21      0.42 o
   0   2  13       42.31       37.50      1.00 o
   1   2  13       36.08       37.02      1.09 o
   2   2  13       14.51       16.16      0.52 o
   3   2  13        3.70        4.44      0.63 o
   4   2  13       11.45        8.72      0.74 o
   5   2  13        4.02        4.92      0.61 o
   6   2  13        7.12        5.21      0.64 o
   7   2  13        0.02        0.34      0.63 o
   8   2  13        0.00        0.01      0.47 o
  -5   3  13        8.73       10.10      1.34 o
  -4   3  13        0.84        0.92      0.35 o
  -3   3  13        0.00       -0.12      0.27 o
  -2   3  13        3.99        4.70      0.56 o
  -1   3  13       73.51       64.61      1.43 o
   0   3  13       56.16       48.51      1.18 o
   1   3  13       15.45       17.28      0.60 o
   2   3  13        1.08        1.01      0.21 o
   3   3  13        1.23        1.88      0.41 o
   4   3  13        1.97        1.55      0.48 o
   5   3  13        0.06        0.10      0.37 o
   6   3  13       22.78       24.47      1.18 o
   7   3  13        9.52        8.92      1.07 o
   8   3  13        0.04       -0.39      0.64 o
  -5   4  13        0.69        0.42      0.58 o
  -4   4  13       12.05       13.32      0.78 o
  -3   4  13        0.23        0.15      0.35 o
  -2   4  13        2.21        2.41      0.64 o
  -1   4  13        2.20        2.67      0.34 o
   0   4  13        7.01        7.25      0.49 o
   1   4  13        8.65        8.25      0.50 o
   2   4  13        2.96        3.75      0.33 o
   3   4  13        4.78        5.83      0.48 o
   4   4  13       13.97       14.43      1.11 o
   5   4  13        0.72        0.77      0.41 o
   6   4  13        0.83        0.87      0.40 o
   7   4  13        0.62        0.55      0.42 o
   8   4  13        0.13       -0.54      0.60 o
  -5   5  13        2.66        1.60      1.29 o
  -4   5  13        4.10        4.10      0.69 o
  -3   5  13        0.70        0.88      0.44 o
  -2   5  13        0.55        0.35      0.28 o
  -1   5  13        3.78        3.11      0.38 o
   0   5  13       24.09       23.68      0.85 o
   1   5  13        2.36        3.32      0.38 o
   2   5  13        1.46        1.57      0.22 o
   3   5  13        0.05       -0.08      0.30 o
   4   5  13        0.17        1.24      0.44 o
   5   5  13        1.46        1.81      0.86 o
   6   5  13        0.52       -0.03      0.40 o
   7   5  13        3.18        2.97      0.55 o
   8   5  13        1.37        1.41      0.51 o
  -4   6  13        0.25       -0.39      0.42 o
  -3   6  13        1.37        0.78      0.89 o
  -2   6  13        0.57        0.42      0.45 o
  -1   6  13        0.04       -0.13      0.30 o
   0   6  13        1.49        1.08      0.30 o
   1   6  13        1.10        1.30      0.33 o
   2   6  13        0.06       -0.58      0.75 o
   3   6  13        1.70        1.30      0.39 o
   4   6  13        9.75       10.45      0.76 o
   5   6  13        5.61        4.72      0.61 o
   6   6  13        0.00       -0.25      0.41 o
   7   6  13        0.04        0.03      0.43 o
  -3   7  13        0.09       -0.11      0.41 o
  -2   7  13        0.76        0.64      0.43 o
  -1   7  13        2.16        2.27      0.39 o
   0   7  13        0.32       -0.21      0.39 o
   1   7  13        1.10        1.13      0.42 o
   2   7  13        1.25        1.15      0.52 o
   3   7  13        0.55        0.63      0.44 o
   4   7  13        0.31        0.16      0.44 o
   5   7  13        0.01        0.69      0.47 o
   6   7  13        2.35        2.68      0.57 o
  -2   8  13        2.49        4.17      0.86 o
  -1   8  13        1.39        1.14      0.54 o
   0   8  13        0.03       -0.19      0.42 o
   1   8  13        0.02       -0.30      0.30 o
   2   8  13        0.27        0.23      0.55 o
   3   8  13        0.07        0.04      0.52 o
   4   8  13        0.66        0.27      0.57 o
   5   8  13        1.85        1.48      0.53 o
   6   8  13        2.27        2.95      0.80 o
   0   9  13        4.30        5.34      0.50 o
   1   9  13        0.66       -0.23      0.40 o
   2   9  13        0.72        1.76      0.67 o
   3   9  13        1.21       -0.02      0.54 o
   4   9  13        0.34        0.33      0.81 o
  -1  -5  14        0.11       -0.62      0.62 o
   0  -5  14        1.86        2.30      0.46 o
   1  -5  14        0.08       -0.12      0.82 o
   2  -5  14        1.00        0.48      0.73 o
   3  -5  14        3.91        4.09      1.06 o
  -3  -4  14        0.02       -0.58      0.58 o
  -2  -4  14        1.21        1.67      0.57 o
  -1  -4  14        1.77        2.08      0.72 o
   0  -4  14        1.79        2.17      0.60 o
   1  -4  14        0.20        0.02      0.32 o
   2  -4  14        8.04        9.68      0.99 o
   3  -4  14        8.39       11.73      2.03 o
   4  -4  14       13.09       15.08      1.01 o
   5  -4  14        2.05        1.95      0.73 o
  -4  -3  14        4.15        5.09      1.00 o
  -3  -3  14        3.80        3.28      0.86 o
  -2  -3  14        5.90        7.99      0.64 o
  -1  -3  14        0.39        0.01      0.38 o
   0  -3  14        1.51        1.51      0.48 o
   1  -3  14        0.60        0.06      0.44 o
   2  -3  14       12.52       11.46      1.07 o
   3  -3  14       11.04       10.76      0.69 o
   4  -3  14        0.20        0.24      0.47 o
   5  -3  14       18.67       22.85      1.19 o
   6  -3  14       23.75       31.12      2.76 o
  -4  -2  14       65.91       70.24      2.98 o
  -3  -2  14        8.75       10.74      1.08 o
  -2  -2  14        8.40        9.19      0.62 o
  -1  -2  14        0.43        0.16      0.36 o
   0  -2  14        3.06        3.20      0.44 o
   1  -2  14        0.26        0.09      0.25 o
   2  -2  14        1.49        1.94      0.47 o
   3  -2  14        6.62        8.10      0.59 o
   4  -2  14        1.44        2.47      0.52 o
   5  -2  14        0.03       -0.37      0.39 o
   6  -2  14       16.15       17.51      1.05 o
   7  -2  14       21.30       26.16      2.32 o
  -4  -1  14       12.23        9.93      1.13 o
  -3  -1  14        0.45        0.40      0.54 o
  -2  -1  14        0.22        0.03      0.32 o
  -1  -1  14        0.81        1.35      0.39 o
   0  -1  14        1.86        0.94      0.30 o
   1  -1  14        0.54        0.79      0.27 o
   2  -1  14        2.72        4.08      0.64 o
   3  -1  14       12.59       13.87      0.68 o
   4  -1  14       15.77       18.81      1.02 o
   5  -1  14        5.26        5.55      0.85 o
   6  -1  14        3.00        3.34      0.67 o
   7  -1  14        7.01        7.79      0.86 o
  -4   0  14        0.75        0.81      0.65 o
  -3   0  14        0.62        1.61      0.63 o
  -2   0  14        0.04       -0.11      0.32 o
  -1   0  14        1.49        1.17      0.39 o
   0   0  14        0.21        0.58      0.26 o
   1   0  14        0.02        0.12      0.24 o
   2   0  14        6.30        6.48      0.45 o
   3   0  14        1.91        1.27      0.41 o
   4   0  14        2.73        2.60      0.99 o
   5   0  14        0.11        0.72      0.44 o
   6   0  14        9.74       10.90      0.71 o
   7   0  14        9.91       10.99      1.15 o
   8   0  14        2.83        2.71      1.27 o
  -4   1  14        0.01       -0.33      0.56 o
  -3   1  14        0.86        0.13      0.50 o
  -2   1  14       18.38       19.02      1.01 o
  -1   1  14        1.56        1.34      0.32 o
   0   1  14        0.02        0.19      0.26 o
   1   1  14        0.11        0.01      0.22 o
   2   1  14       33.00       31.42      1.04 o
   3   1  14        0.28       -0.68      0.68 o
   4   1  14        6.02        6.27      0.70 o
   5   1  14        0.33       -0.03      0.58 o
   6   1  14        0.15       -0.49      0.49 o
   7   1  14        0.00       -0.38      0.38 o
   8   1  14        0.21        0.89      0.56 o
  -4   2  14        0.44        0.27      0.63 o
  -3   2  14        4.59        6.64      1.83 o
  -2   2  14       20.34       18.65      0.72 o
  -1   2  14        0.09       -0.24      0.36 o
   0   2  14        0.52        0.71      0.29 o
   1   2  14       12.92       12.01      0.57 o
   2   2  14        0.02       -0.15      0.18 o
   3   2  14       66.69       66.59      1.64 o
   4   2  14        0.86        0.46      1.29 o
   5   2  14       12.14       10.18      1.15 o
   6   2  14        0.23       -0.19      0.39 o
   7   2  14        0.87        1.00      0.83 o
   8   2  14        1.34        1.08      0.55 o
  -4   3  14        0.07        0.46      0.39 o
  -3   3  14        0.91        1.55      0.41 o
  -2   3  14        0.32        0.14      0.29 o
  -1   3  14        1.21        0.36      0.30 o
   0   3  14        6.30        6.00      0.47 o
   1   3  14        9.34        7.76      0.50 o
   2   3  14       39.89       37.07      1.43 o
   3   3  14      186.50      193.28      3.42 o
   4   3  14        1.26        0.79      0.46 o
   5   3  14        0.50        0.16      0.44 o
   6   3  14       12.59       16.16      1.06 o
   7   3  14        2.71        3.04      0.61 o
   8   3  14        0.18       -0.17      0.49 o
  -4   4  14        5.65        6.71      0.74 o
  -3   4  14        6.01        5.40      0.61 o
  -2   4  14        1.33        1.33      0.32 o
  -1   4  14        0.84        0.71      0.32 o
   0   4  14        0.06       -0.06      0.40 o
   1   4  14        0.29        0.07      0.26 o
   2   4  14       15.62       15.74      0.76 o
   3   4  14        0.69        0.60      0.57 o
   4   4  14       23.17       26.09      1.12 o
   5   4  14        1.17        1.58      0.48 o
   6   4  14        2.50        2.79      0.53 o
   7   4  14        0.58        0.51      0.57 o
   8   4  14        0.00       -0.38      0.77 o
  -4   5  14        4.12        5.04      0.63 o
  -3   5  14        4.13        4.58      0.58 o
  -2   5  14        0.56        0.32      0.30 o
  -1   5  14        3.11        3.03      0.55 o
   0   5  14       10.04        9.38      0.66 o
   1   5  14        1.71        1.02      0.46 o
   2   5  14        0.06        0.25      0.47 o
   3   5  14       53.83       58.99      1.40 o
   4   5  14       81.29       86.14      4.16 o
   5   5  14        3.01        2.24      0.53 o
   6   5  14        0.13        0.30      0.44 o
   7   5  14        3.51        3.11      0.58 o
  -3   6  14        0.57        1.02      0.46 o
  -2   6  14        0.30       -0.10      0.29 o
  -1   6  14        0.21        0.08      0.30 o
   0   6  14        0.23        0.21      0.32 o
   1   6  14        1.06        0.91      0.34 o
   2   6  14        0.43        0.39      0.92 o
   3   6  14        0.01        0.09      0.37 o
   4   6  14        0.08        1.02      0.48 o
   5   6  14        0.00        0.26      0.44 o
   6   6  14        0.17        0.47      0.46 o
   7   6  14        0.05        0.47      0.57 o
  -2   7  14        1.35        1.25      0.47 o
  -1   7  14        0.08       -0.20      0.32 o
   0   7  14        0.16        0.10      0.31 o
   1   7  14        1.65        1.60      0.41 o
   2   7  14        0.42        0.65      0.55 o
   3   7  14        1.26        1.27      0.58 o
   4   7  14        9.23        9.71      0.81 o
   5   7  14        7.90        9.63      0.95 o
   6   7  14        0.13        0.22      0.48 o
  -1   8  14        0.01        0.17      0.34 o
   0   8  14        0.12       -0.08      0.31 o
   1   8  14        0.38        0.41      0.32 o
   2   8  14        0.00        0.21      0.52 o
   3   8  14        0.39       -0.41      0.55 o
   4   8  14        0.02        0.88      0.83 o
   5   8  14        0.53        1.55      0.57 o
  -1  -4  15        6.79        7.93      0.83 o
   0  -4  15        2.64        3.23      0.49 o
   1  -4  15        5.46        5.14      0.84 o
   2  -4  15        1.65        1.33      1.26 o
   3  -4  15        2.45        2.78      2.16 o
  -3  -3  15        2.41        2.11      0.81 o
  -2  -3  15        9.85       12.03      1.29 o
  -1  -3  15        0.36        0.09      1.08 o
   0  -3  15        0.96        0.70      0.62 o
   1  -3  15        3.88        2.48      0.42 o
   2  -3  15       10.98       11.81      1.05 o
   3  -3  15        2.27        1.20      0.54 o
   4  -3  15        1.58        2.05      0.60 o
   5  -3  15        1.05        1.23      0.72 o
  -3  -2  15        0.53       -0.63      0.63 o
  -2  -2  15        0.55        0.51      0.40 o
  -1  -2  15       32.75       38.70      1.33 o
   0  -2  15       15.49       18.18      0.82 o
   1  -2  15        0.52        0.79      0.50 o
   2  -2  15        8.52       10.65      0.76 o
   3  -2  15        7.49        7.56      0.71 o
   4  -2  15        9.95       11.60      0.86 o
   5  -2  15        0.90        0.54      0.51 o
   6  -2  15        0.86        0.96      0.61 o
  -4  -1  15        1.29        1.90      0.86 o
  -3  -1  15        0.00       -0.56      0.60 o
  -2  -1  15        5.36        6.86      0.57 o
  -1  -1  15        5.35        5.98      0.59 o
   0  -1  15        2.73        2.92      0.70 o
   1  -1  15        0.01       -0.04      0.25 o
   2  -1  15        0.09        0.34      0.41 o
   3  -1  15        9.14       10.81      1.02 o
   4  -1  15        0.27        0.53      0.44 o
   5  -1  15        0.04       -0.10      0.50 o
   6  -1  15        0.12        0.67      0.47 o
   7  -1  15        7.70        9.51      1.61 o
  -4   0  15        6.85        6.22      1.02 o
  -3   0  15        0.26        1.06      0.60 o
  -2   0  15        0.37        0.23      0.33 o
  -1   0  15        1.43        2.09      0.43 o
   0   0  15        8.46        9.40      0.82 o
   1   0  15        6.87        9.01      0.50 o
   2   0  15        0.15        0.67      0.39 o
   3   0  15        9.44        9.71      0.53 o
   4   0  15       15.34       17.27      0.90 o
   5   0  15        2.39        2.67      0.51 o
   6   0  15        0.29       -0.50      0.50 o
   7   0  15        1.72        1.54      0.49 o
  -4   1  15        0.06        0.71      0.65 o
  -3   1  15        0.26        0.21      0.54 o
  -2   1  15        1.25        1.98      0.45 o
  -1   1  15        0.27        0.27      0.29 o
   0   1  15        1.85        2.55      0.37 o
   1   1  15       12.08       12.26      0.54 o
   2   1  15        0.76        0.87      0.39 o
   3   1  15        4.25        3.65      0.56 o
   4   1  15        0.55        0.37      0.43 o
   5   1  15        0.04        0.08      0.77 o
   6   1  15        0.75        0.56      0.78 o
   7   1  15        0.97        1.36      0.56 o
  -4   2  15        0.07        0.21      0.67 o
  -3   2  15        0.21        0.15      0.58 o
  -2   2  15        0.36        0.30      0.31 o
  -1   2  15        7.44        6.00      0.48 o
   0   2  15        3.46        4.17      0.43 o
   1   2  15       13.10       10.05      0.62 o
   2   2  15        0.87       -0.11      0.48 o
   3   2  15        1.52        1.22      0.43 o
   4   2  15        9.11       11.20      0.91 o
   5   2  15        1.51        1.79      0.56 o
   6   2  15        4.03        3.04      0.70 o
   7   2  15        1.13        0.40      0.47 o
  -4   3  15        2.83        3.44      0.88 o
  -3   3  15        1.05        1.27      1.81 o
  -2   3  15        0.24       -0.35      0.39 o
  -1   3  15        9.83        7.50      0.54 o
   0   3  15        1.84        0.68      0.32 o
   1   3  15        3.97        4.11      0.40 o
   2   3  15        5.97        6.84      0.90 o
   3   3  15        3.58        4.30      0.57 o
   4   3  15        1.19        0.35      0.64 o
   5   3  15        0.28        0.33      0.45 o
   6   3  15        4.49        4.43      0.71 o
   7   3  15        0.17        0.15      0.43 o
  -4   4  15        1.04        1.07      0.73 o
  -3   4  15        2.98        3.75      0.54 o
  -2   4  15        0.08       -0.10      0.30 o
  -1   4  15        2.58        2.85      0.42 o
   0   4  15        5.01        4.80      0.59 o
   1   4  15        7.17        6.38      0.48 o
   2   4  15       17.37       19.48      1.08 o
   3   4  15        8.72        9.45      1.12 o
   4   4  15        0.07       -0.13      1.08 o
   5   4  15        0.61        0.80      0.49 o
   6   4  15        0.01        0.02      1.01 o
   7   4  15        1.86        1.69      0.97 o
  -3   5  15        0.84        1.56      0.47 o
  -2   5  15        0.49        0.57      0.38 o
  -1   5  15        0.47        0.35      0.49 o
   0   5  15       23.02       22.10      0.86 o
   1   5  15       10.61        9.88      1.00 o
   2   5  15        4.79        6.08      0.96 o
   3   5  15        0.07        0.10      0.44 o
   4   5  15        4.09        5.38      0.68 o
   5   5  15        0.98        0.38      0.49 o
   6   5  15        0.27       -0.38      0.44 o
   7   5  15        3.33        2.55      0.84 o
  -2   6  15        0.11       -0.25      0.39 o
  -1   6  15        0.08       -0.04      0.32 o
   0   6  15        0.58        1.16      0.38 o
   1   6  15        2.74        3.00      0.41 o
   2   6  15        1.70        1.20      0.72 o
   3   6  15        2.74        3.80      0.70 o
   4   6  15        0.04       -0.03      0.46 o
   5   6  15        2.54        2.96      0.71 o
   6   6  15        0.23        0.20      0.50 o
  -1   7  15        0.38       -0.05      0.39 o
   0   7  15        1.14        0.21      0.60 o
   1   7  15        9.49        9.87      0.62 o
   2   7  15        1.13        1.31      0.64 o
   3   7  15        0.55        0.43      0.56 o
   4   7  15        0.27        0.92      0.81 o
   5   7  15        0.35        0.82      0.55 o
   1   8  15        0.16        0.37      0.32 o
   2   8  15        0.44       -0.09      0.59 o
   3   8  15        0.08        0.27      0.71 o
   4   8  15        0.21       -0.23      0.83 o
  -1  -3  16        1.31        1.34      0.56 o
   0  -3  16        0.09       -0.35      0.35 o
   1  -3  16        0.80        0.44      0.72 o
   2  -3  16        1.18        1.64      2.20 o
   3  -3  16        0.00       -0.04      1.40 o
   4  -3  16        4.92        5.51      1.25 o
  -2  -2  16        0.14       -0.09      0.40 o
  -1  -2  16        5.05        5.78      0.61 o
   0  -2  16        1.43        1.30      0.47 o
   1  -2  16        2.56        1.99      0.61 o
   2  -2  16        0.98       -0.06      0.68 o
   3  -2  16        5.71        8.30      0.82 o
   4  -2  16        3.89        4.21      0.70 o
   5  -2  16       12.56       14.12      1.17 o
  -3  -1  16        9.22       13.91      1.31 o
  -2  -1  16        1.58        1.88      0.65 o
  -1  -1  16        8.53       10.85      1.47 o
   0  -1  16        0.24        0.73      0.41 o
   1  -1  16        3.18        3.11      0.39 o
   2  -1  16        1.30        1.21      0.49 o
   3  -1  16        3.55        3.43      0.60 o
   4  -1  16        1.35        1.39      0.54 o
   5  -1  16        1.87        1.91      0.55 o
   6  -1  16       13.20       16.42      1.22 o
  -3   0  16       88.67       96.82      3.63 o
  -2   0  16        8.91       12.61      1.31 o
  -1   0  16        4.06        3.97      0.53 o
   0   0  16        4.68        5.68      0.51 o
   1   0  16        5.15        6.16      0.59 o
   2   0  16        0.83        0.72      0.45 o
   3   0  16        1.12        1.80      0.39 o
   4   0  16        3.74        4.77      0.54 o
   5   0  16        0.27       -0.14      0.42 o
   6   0  16        1.07        1.25      0.47 o
  -3   1  16       10.04        9.03      1.13 o
  -2   1  16        0.86        0.94      0.41 o
  -1   1  16        0.21       -0.30      0.30 o
   0   1  16        2.18        2.44      0.40 o
   1   1  16        0.01       -0.13      0.51 o
   2   1  16        0.13       -0.07      0.38 o
   3   1  16        0.71        0.86      0.43 o
   4   1  16        6.75        7.52      0.84 o
   5   1  16        6.68        7.19      0.83 o
   6   1  16        1.21        1.84      0.70 o
   7   1  16        3.75        6.99      1.48 o
  -3   2  16        4.72        5.01      0.92 o
  -2   2  16       13.25       16.55      0.77 o
  -1   2  16        0.88        1.17      0.36 o
   0   2  16        1.40        1.15      0.33 o
   1   2  16        0.00        0.26      0.34 o
   2   2  16        0.08        0.22      0.48 o
   3   2  16        0.41        0.34      0.39 o
   4   2  16        0.34        0.58      0.98 o
   5   2  16        0.12        0.19      0.51 o
   6   2  16        0.09        0.31      0.49 o
   7   2  16        2.31        1.52      1.06 o
  -3   3  16        0.08        0.07      0.48 o
  -2   3  16        2.56        2.63      0.43 o
  -1   3  16        7.28        8.81      0.82 o
   0   3  16        0.37       -0.25      0.29 o
   1   3  16        0.01        0.15      0.26 o
   2   3  16        0.00       -0.36      0.44 o
   3   3  16        3.56        3.10      0.75 o
   4   3  16        1.19        0.81      0.55 o
   5   3  16        4.98        3.88      1.28 o
   6   3  16        0.50        1.77      1.13 o
   7   3  16        0.03       -0.44      0.83 o
  -3   4  16        0.02       -0.33      0.64 o
  -2   4  16        0.90        1.05      0.37 o
  -1   4  16        3.31        2.66      0.44 o
   0   4  16        0.05        0.73      0.36 o
   1   4  16        0.14        0.08      0.43 o
   2   4  16        1.77        0.74      0.52 o
   3   4  16        0.29       -0.13      0.66 o
   4   4  16       11.89       11.64      1.01 o
   5   4  16        0.02       -0.15      0.48 o
   6   4  16        1.74        1.60      0.62 o
   7   4  16        0.03        0.23      0.83 o
  -2   5  16        0.31        0.52      0.50 o
  -1   5  16        0.13       -0.23      0.33 o
   0   5  16        0.09        0.31      0.33 o
   1   5  16        0.30        0.18      0.31 o
   2   5  16        0.94        1.05      0.55 o
   3   5  16        9.31        6.56      0.82 o
   4   5  16       24.17       25.38      1.49 o
   5   5  16        0.19        0.39      0.57 o
   6   5  16        0.82        0.50      0.58 o
  -1   6  16        1.04        0.27      0.37 o
   0   6  16        1.02        1.26      0.44 o
   1   6  16        0.21        0.11      0.31 o
   2   6  16        0.40       -0.22      0.56 o
   3   6  16        3.13        3.31      0.68 o
   4   6  16        0.70        0.99      0.96 o
   5   6  16        4.89        4.98      0.72 o
   6   6  16        0.18       -0.70      0.70 o
   0   7  16        0.56        0.36      0.39 o
   1   7  16        0.97        0.61      0.34 o
   2   7  16        0.00        0.08      0.64 o
   3   7  16        0.11       -0.15      0.57 o
   4   7  16       11.75       10.20      1.46 o
  -1  -2  17        0.01       -0.46      0.58 o
   0  -2  17        2.91        4.35      1.02 o
   1  -2  17        1.05        0.25      0.75 o
   2  -2  17        1.51        1.07      0.75 o
   3  -2  17        3.49        5.71      0.92 o
  -2  -1  17        1.52        1.56      0.79 o
  -1  -1  17        6.02        7.83      0.67 o
   0  -1  17        0.01        0.01      0.40 o
   1  -1  17        0.02       -0.65      0.65 o
   2  -1  17        2.00        1.65      0.52 o
   3  -1  17        8.83       11.03      0.86 o
   4  -1  17        0.27        0.91      0.71 o
   5  -1  17        2.31        1.75      0.73 o
  -2   0  17        0.44        0.62      0.72 o
  -1   0  17        0.30       -0.27      0.39 o
   0   0  17       19.04       22.76      1.03 o
   1   0  17        7.28        8.92      0.56 o
   2   0  17        0.90        1.54      0.51 o
   3   0  17        8.06        9.04      0.77 o
   4   0  17        3.81        4.60      0.57 o
   5   0  17        3.35        5.02      0.75 o
  -2   1  17        1.56        3.40      1.18 o
  -1   1  17        8.72        9.38      0.70 o
   0   1  17        5.32        6.03      0.70 o
   1   1  17        1.44        1.80      0.43 o
   2   1  17        0.14        0.04      0.44 o
   3   1  17        0.50        1.07      0.50 o
   4   1  17        7.16        8.48      0.93 o
   5   1  17        0.52        1.20      0.63 o
   6   1  17        0.03       -0.37      0.52 o
  -2   2  17        0.25        1.31      0.43 o
  -1   2  17        1.28        1.78      0.51 o
   0   2  17        1.21        0.80      0.58 o
   1   2  17       10.82       12.83      1.75 o
   2   2  17        5.42        6.47      1.05 o
   3   2  17        0.44        0.90      0.55 o
   4   2  17        0.85        0.13      0.51 o
   5   2  17        5.41        6.75      0.86 o
   6   2  17        0.87        1.01      0.60 o
  -2   3  17        0.00       -0.12      0.47 o
  -1   3  17        1.99        2.46      0.44 o
   0   3  17        0.22        0.57      0.41 o
   1   3  17        0.00       -0.01      0.29 o
   2   3  17        3.07        2.78      0.66 o
   3   3  17        0.32       -0.09      0.49 o
   4   3  17        0.69       -0.35      0.54 o
   5   3  17        0.18       -0.17      0.55 o
   6   3  17        0.23        0.54      0.61 o
  -2   4  17        0.00       -0.24      0.47 o
  -1   4  17        0.18        0.51      0.37 o
   0   4  17        1.79        1.68      0.40 o
   1   4  17        0.84        0.50      0.31 o
   2   4  17        0.58       -0.35      0.52 o
   3   4  17        0.04       -0.22      0.89 o
   4   4  17        0.55        0.94      0.60 o
   5   4  17        3.07        3.52      0.74 o
   6   4  17        1.30        1.18      1.02 o
  -1   5  17        0.22        0.08      0.35 o
   0   5  17        2.57        2.14      0.44 o
   1   5  17        0.01       -0.27      0.27 o
   2   5  17        0.33        0.53      0.57 o
   3   5  17        2.25        2.11      0.68 o
   4   5  17        1.29        0.52      0.92 o
   5   5  17        0.13       -0.54      0.54 o
   0   6  17        0.22        0.19      0.35 o
   1   6  17        2.01        1.95      0.39 o
   2   6  17        0.78        0.20      0.60 o
   3   6  17        3.56        3.97      0.78 o
   4   6  17        2.01        2.21      1.06 o
   1  -1  18        1.34        0.58      0.83 o
   2  -1  18        0.01        0.12      0.54 o
   3  -1  18        0.68        0.03      0.93 o
   0   0  18        3.22        2.80      0.51 o
   1   0  18        0.31        1.25      0.75 o
   2   0  18        1.46        0.71      1.19 o
   3   0  18        0.90        1.76      0.59 o
   4   0  18        2.10        2.12      0.73 o
  -1   1  18        0.08       -0.03      0.39 o
   0   1  18        6.01        7.57      0.58 o
   1   1  18        0.28        0.50      0.74 o
   2   1  18        0.94        0.62      0.57 o
   3   1  18        0.25        0.27      0.50 o
   4   1  18        0.23        0.58      2.32 o
  -1   2  18        4.01        4.49      0.73 o
   0   2  18        0.79        0.32      0.37 o
   1   2  18        6.23        7.52      0.80 o
   2   2  18        3.91        3.45      0.70 o
   3   2  18        0.61        0.43      0.58 o
   4   2  18        1.17        1.54      1.00 o
   5   2  18        1.97        1.92      0.68 o
  -1   3  18        1.63        2.66      0.48 o
   0   3  18        0.00        0.52      0.34 o
   1   3  18        2.56        3.23      0.42 o
   2   3  18        0.14        0.14      0.58 o
   3   3  18        0.48        0.13      0.59 o
   4   3  18        0.13        0.10      0.83 o
   5   3  18        1.13        1.92      0.68 o
   0   4  18        0.93        0.92      0.39 o
   1   4  18        0.31        0.38      0.57 o
   2   4  18        0.73        0.93      1.34 o
   3   4  18        0.49       -0.36      0.58 o
   4   4  18        0.00       -0.54      0.65 o
   1   5  18        0.01       -0.29      0.55 o
   2   5  18        0.01       -0.13      0.51 o
   3   5  18        0.08       -0.09      0.60 o
   4   5  18        0.45        0.02      0.86 o
   2   2  19        1.39        2.47      0.67 o
   2   3  19        0.21       -0.40      0.56 o
 
